# Supplementary material for: A multilevel investigation to reveal the regulatory mechanism of lignin accumulation in juice sac granulation of pomelo
Source: BMC Plant Biol. 2024 May 11;24:390. doi: 10.1186/s12870-024-05095-4 (PMC11088010; doi:10.1186/s12870-024-05095-4)
Supplement: Supplementary file 2 — Supplementary Material 2 [file 12870_2024_5095_MOESM2_ESM.xlsx]

## Sheet: Table S1
	Table S1. Comparison of the changes in transcript levels of DEGs in pomelo juice sacs							Average FPKM value		log2FoldChange	p value	padj	Description
	Gene ID	Control-1	Control-2	Control-3	Granulation-1	Granulation-2	Granulation-3	Control	Granulation
	CICLE_v10000029mg	0.452507	0.436609	0.537677	0.099458	0.270982	0.127609	0.475598	0.166016	-1.4727	0.0017009	0.0055046	hypothetical protein
	CICLE_v10000037mg	1.88827	2.1234	2.12992	0.32425	1.35779	0.261835	2.0472	0.647959	-1.6345	0.0045126	0.013074	hypothetical protein
	CICLE_v100000381mg	63.3892	56.0481	62.6296	12.4362	11.6751	10.4804	60.6889	11.5306	-2.3274	3.4849e-42	1.788e-40	hypothetical protein
	CICLE_v100000382mg	51.5891	50.6127	54.8984	13.7293	15.2861	12.8544	52.3667	13.9566	-1.8477	1.1244e-13	1.4023e-12	hypothetical protein
	CICLE_v10000039mg	37.8016	35.2687	38.9864	8.90492	7.24743	15.8074	37.3523	10.6533	-1.7576	2.78e-09	2.2969e-08	hypothetical protein
	CICLE_v10000054mg	6.61671	6.63399	7.64735	2.97416	3.85988	2.27686	6.96602	3.03697	-1.1366	2.3942e-06	1.3594e-05	hypothetical protein
	CICLE_v100000602mg	1.502	1.51312	1.56617	0.203017	1.1335	0.229513	1.52709	0.522012	-1.5291	0.014175	0.035714	hypothetical protein
	CICLE_v10000067mg	2.0433	1.77876	2.3037	0.831464	0.84185	0.915074	2.04192	0.862796	-1.1827	3.1084e-07	2.0131e-06	hypothetical protein
	CICLE_v10000073mg	2.05919	2.42742	2.08991	0.273905	0.8484	0.393469	2.19217	0.505258	-2.084	2.1497e-07	1.4221e-06	hypothetical protein
	CICLE_v10000083mg	0.127457	0.153887	0.132902	0	0	0	0.138082	0	-5.5869	0.00018496	0.00074266	hypothetical protein
	CICLE_v10000093mg	9.18858	9.2067	9.25216	3.52007	4.90143	3.52135	9.21581	3.98095	-1.1572	8.8952e-11	8.5464e-10	Inactive exonuclease DIS3L2 [Source:Projected from Arabidopsis thaliana (AT1G77680) UniProtKB/Swiss-Prot;Acc:Q0WPN0]
	CICLE_v10000098mg	258.624	268.317	261.88	5.36246	8.90911	13.2826	262.941	9.18473	-4.8076	3.7532e-64	3.2071e-62	hypothetical protein
	CICLE_v10000100mg	31.246	30.4288	30.88	9.5608	10.7062	14.9434	30.8516	11.7368	-1.3451	2.1907e-13	2.6655e-12	hypothetical protein
	CICLE_v10000102mg	37.2728	35.6325	37.7183	8.49125	7.54194	13.2135	36.8745	9.7489	-1.8652	2.2223e-15	3.1668e-14	hypothetical protein
	CICLE_v10000118mg	49.2551	46.8594	46.4906	5.62546	5.59771	6.03989	47.535	5.75435	-2.9866	2.8715e-120	6.7219e-118	hypothetical protein
	CICLE_v10000123mg	0.950663	0.843601	0.823264	0.253809	0.398317	0.284201	0.872509	0.312109	-1.4298	9.6178e-05	0.00040697	hypothetical protein
	CICLE_v10000129mg	20.8545	20.1688	19.7907	55.5122	38.5199	77.2174	20.2713	57.0832	1.555	1.7612e-08	1.3376e-07	hypothetical protein
	CICLE_v10000139mg	2.17763	2.08427	2.01183	0.604278	0.952979	1.05725	2.09124	0.871501	-1.2199	3.7539e-07	2.4007e-06	hypothetical protein
	CICLE_v10000140mg	16.9554	18.3815	17.7569	4.92073	6.50308	7.36778	17.6979	6.26386	-1.452	8.3511e-20	1.5811e-18	hypothetical protein
	CICLE_v10000141mg	0	0	0	0.0497708	0.227816	0.539891	0	0.272493	6.5413	6.0422e-05	0.00026392	hypothetical protein
	CICLE_v10000144mg	20.6116	20.7602	21.6454	5.00285	9.58703	4.34725	21.0057	6.31238	-1.6886	1.7479e-08	1.328e-07	hypothetical protein
	CICLE_v10000150mg	13.7003	13.0099	14.4853	3.80561	3.09544	7.48654	13.7318	4.79586	-1.4685	8.7432e-06	4.4684e-05	hypothetical protein
	CICLE_v10000161mg	162.121	148.513	162.467	11.8756	11.1482	14.7962	157.7	12.6067	-3.586	8.4033e-112	1.7816e-109	hypothetical protein
	CICLE_v10000162mg	0	0.0163637	0	0.086977	0.614242	0.164349	0.00545456	0.288523	5.6009	0.00030127	0.001156	hypothetical protein
	CICLE_v10000172mg	32.7771	34.2672	31.6377	10.2134	9.95789	9.29209	32.894	9.82113	-1.6801	1.5469e-27	4.5146e-26	hypothetical protein
	CICLE_v10000176mg	4.56431	4.5088	4.16439	0.74892	3.18317	1.34526	4.4125	1.75912	-1.3076	0.0040456	0.011878	hypothetical protein
	CICLE_v10000179mg	0.568612	0.544676	0.50307	0.054283	0.230722	0.113968	0.538786	0.132991	-1.9798	0.00064058	0.0022826	hypothetical protein
	CICLE_v10000180mg	8.86664	8.30118	8.48058	1.64869	1.89548	1.70237	8.54947	1.74885	-2.2318	7.969e-47	4.6276e-45	hypothetical protein
	CICLE_v10000182mg	53.5051	51.9707	57.7485	1.52481	2.46247	2.24743	54.4081	2.07824	-4.6634	2.7234e-165	1.0929e-162	hypothetical protein
	CICLE_v10000190mg	29.3572	26.8634	28.712	7.71999	8.57732	11.6363	28.3109	9.3112	-1.5535	9.2479e-19	1.6403e-17	Inositol requiring 1-1 [Source:Projected from Arabidopsis thaliana (AT5G24360) UniProtKB/TrEMBL;Acc:F4KH40]
	CICLE_v10000191mg	1.01113	1.1436	1.06961	0.246218	0.407537	0.581559	1.07478	0.411771	-1.3474	0.0002076	0.00082367	hypothetical protein
	CICLE_v10000193mg	0.554131	0.529735	0.540527	12.0135	11.5626	22.9369	0.541464	15.5043	4.8866	5.1063e-47	2.9806e-45	hypothetical protein
	CICLE_v10000217mg	1.0363	0.791039	0.844809	0.108824	0.0582219	0.332333	0.890715	0.16646	-2.3815	3.5685e-05	0.0001632	hypothetical protein
	CICLE_v10000220mg	31.1899	33.7178	28.8198	451.776	148.818	256.374	31.2425	285.656	3.2969	4.4788e-15	6.2323e-14	hypothetical protein
	CICLE_v10000226mg	2.7343	3.21854	3.02431	8.15786	4.07979	7.50743	2.99238	6.58169	1.2163	0.00024689	0.00096391	hypothetical protein
	CICLE_v10000235mg	6.756	6.33473	7.57441	0.80752	3.97443	2.19495	6.88838	2.32563	-1.5517	0.00070224	0.0024802	hypothetical protein
	CICLE_v10000237mg	47.8215	41.9243	49.878	12.8501	12.1243	30.9432	46.5413	18.6392	-1.2776	0.00034698	0.0013145	Synaptonemal complex protein 1 [Source:Projected from Arabidopsis thaliana (AT1G22260) UniProtKB/Swiss-Prot;Acc:Q9LME2]
	CICLE_v10000240mg	9.61743	9.60031	9.92292	2.86535	4.75353	3.69494	9.71355	3.77128	-1.3186	5.4607e-12	5.8023e-11	hypothetical protein
	CICLE_v10000260mg	1.98859	2.14654	2.04608	0.138296	0.0406942	0.682335	2.0604	0.287108	-2.8174	0.00018274	0.0007344	hypothetical protein
	CICLE_v10000262mg	30.7334	30.9706	30.6408	1.13242	0.5717	1.04891	30.7816	0.917677	-4.996	9.6567e-69	8.8217e-67	hypothetical protein
	CICLE_v10000273mg	4.70118	4.52041	4.75291	1.33275	1.97926	3.30063	4.65816	2.20421	-1.0447	0.00059692	0.0021415	hypothetical protein
	CICLE_v10000281mg	25.0159	24.8539	27.4522	91.7761	47.6618	49.9172	25.774	63.1184	1.3887	3.5158e-05	0.00016092	hypothetical protein
	CICLE_v10000313mg	55.0996	52.9624	55.1473	16.5125	20.0707	17.352	54.4031	17.9784	-1.5411	1.0275e-39	4.8309e-38	hypothetical protein
	CICLE_v10000316mg	1.36791	1.57417	1.77927	18.689	11.8528	22.7127	1.57378	17.7515	3.5635	7.1005e-32	2.505e-30	hypothetical protein
	CICLE_v10000322mg	0.699967	0.539672	0.801077	0.233065	0.351696	0.207023	0.680239	0.263928	-1.3049	0.0027866	0.0085529	Pentatricopeptide repeat-containing protein At1g25360 [Source:Projected from Arabidopsis thaliana (AT1G25360) UniProtKB/Swiss-Prot;Acc:Q9FRI5]
	CICLE_v10000323mg	0.858241	0.723736	0.632982	0.175855	0.301854	0.230758	0.738319	0.236156	-1.5949	0.00056893	0.0020513	hypothetical protein
	CICLE_v10000325mg	5.51724	6.37565	6.82032	2.49606	3.12735	3.02192	6.23774	2.88178	-1.061	3.5995e-09	2.9341e-08	Lysine-specific histone demethylase 1 homolog 1 [Source:Projected from Arabidopsis thaliana (AT1G62830) UniProtKB/Swiss-Prot;Acc:Q8VXV7]
	CICLE_v10000326mg	0.250461	0.0618538	0.13058	0.657537	0.945921	0.368138	0.147632	0.657199	2.2214	0.001159	0.003902	hypothetical protein
	CICLE_v10000328mg	99.0763	96.1675	96.0516	18.5402	14.7861	47.4747	97.0985	26.9336	-1.8088	7.8715e-06	4.0582e-05	hypothetical protein
	CICLE_v10000329mg	1.5569	0.895528	1.13023	0.124173	0.405983	0.803837	1.19422	0.444664	-1.4077	0.018569	0.045073	hypothetical protein
	CICLE_v10000333mg	0.74632	0.935734	0.808135	1.20574	2.05485	3.60735	0.830063	2.28931	1.4903	0.00023017	0.00090431	hypothetical protein
	CICLE_v10000352mg	3.25533	3.25167	3.5461	12.2989	14.9482	28.1074	3.35103	18.4515	2.5003	7.5922e-16	1.1101e-14	hypothetical protein
	CICLE_v10000353mg	9.10181	9.44831	10.2547	0.688502	0.417108	3.31621	9.60162	1.47394	-2.6774	2.5572e-05	0.00011998	hypothetical protein
	CICLE_v10000355mg	0.122231	0.0402481	0.0637262	0.44925	1.17506	9.43213	0.0754017	3.68548	5.6152	3.8436e-08	2.7899e-07	hypothetical protein
	CICLE_v10000358mg	3.58644	2.94668	3.59582	10.2122	9.57265	8.62954	3.37632	9.47147	1.5574	1.7449e-14	2.3216e-13	hypothetical protein
	CICLE_v10000364mg	0.186804	0.22144	0.155828	0.176551	0.577234	5.88959	0.188024	2.21446	3.5513	0.00049075	0.0017933	hypothetical protein
	CICLE_v10000365mg	1.26595	1.01235	1.27812	2.21567	2.19394	5.69298	1.18547	3.36753	1.5472	0.00028281	0.0010911	hypothetical protein
	CICLE_v100003721mg	1.50943	1.18258	1.03119	0.491925	0.268059	0.631162	1.24107	0.463715	-1.3635	0.016655	0.04099	hypothetical protein
	CICLE_v100003722mg	7.27184	6.74616	7.28579	2.55651	3.06117	4.42641	7.10126	3.34803	-1.0381	1.3575e-05	6.6885e-05	Protein ACCUMULATION AND REPLICATION OF CHLOROPLASTS 6, chloroplastic [Source:Projected from Arabidopsis thaliana (AT5G42480) UniProtKB/Swiss-Prot;Acc:Q9FIG9]
	CICLE_v10000392mg	85.6808	75.8317	92.5383	9.03221	9.83102	8.61498	84.6836	9.1594	-3.1463	6.6999e-100	1.1672e-97	hypothetical protein
	CICLE_v10000393mg	8.07307	7.87396	8.16933	1.26987	1.31573	5.31347	8.03879	2.63302	-1.5837	0.002182	0.0068822	hypothetical protein
	CICLE_v10000396mg	33.3356	32.1682	32.415	4.08495	3.07689	6.51376	32.6396	4.55853	-2.7847	1.0043e-22	2.2599e-21	hypothetical protein
	CICLE_v10000417mg	0.0230058	0.136356	0.143932	1.3529	1.54026	1.21734	0.101098	1.37017	3.8241	2.0897e-11	2.1269e-10	hypothetical protein
	CICLE_v10000421mg	1.80632	1.7403	2.11602	0.0936723	0.436423	0.0983337	1.88755	0.209476	-3.1282	2.6897e-08	1.989e-07	hypothetical protein
	CICLE_v10000426mg	0.390776	0.328121	0.407471	4.30882	2.03265	11.6096	0.375456	5.9837	4.0407	1.2661e-11	1.31e-10	Protein NPGR1 [Source:Projected from Arabidopsis thaliana (AT1G27460) UniProtKB/Swiss-Prot;Acc:Q9CB03]
	CICLE_v10000427mg	21.8379	20.5264	21.6668	88.5178	42.8661	101.563	21.3437	77.6491	1.9379	1.0932e-08	8.4836e-08	hypothetical protein
	CICLE_v10000432mg	7.31624	7.17766	7.29711	14.1704	13.9853	14.4695	7.26367	14.2084	1.0295	4.5908e-13	5.4015e-12	hypothetical protein
	CICLE_v10000437mg	343.014	328.656	354.618	8.76994	6.49504	27.675	342.096	14.3133	-4.5423	1.4168e-21	2.9897e-20	CSLC12 [Source:Projected from Arabidopsis thaliana (AT4G07960) UniProtKB/TrEMBL;Acc:A0A384KRZ4]
	CICLE_v10000438mg	1.85509	1.43984	1.658	0.139148	0.204725	0.0973815	1.65098	0.147085	-3.4234	1.839e-13	2.2535e-12	hypothetical protein
	CICLE_v10000447mg	5.91349	5.60714	6.86729	0.872293	0.875961	1.30814	6.12931	1.0188	-2.5365	1.715e-25	4.466e-24	hypothetical protein
	CICLE_v10000459mg	63.029	62.2625	61.2264	17.9967	16.6516	19.435	62.1726	18.0278	-1.7243	2.6187e-33	9.7111e-32	hypothetical protein
	CICLE_v10000463mg	154.693	144.152	154.543	29.1366	39.4657	83.4317	151.129	50.678	-1.5437	9.8221e-06	4.9647e-05	Probable pectin methyltransferase QUA2 [Source:Projected from Arabidopsis thaliana (AT1G78240) UniProtKB/Swiss-Prot;Acc:Q9C9Q8]
	CICLE_v10000466mg	7.34846	8.458	8.3905	1.03007	3.51052	0.38488	8.06565	1.64182	-2.2649	0.00030002	0.0011519	hypothetical protein
	CICLE_v10000471mg	37.689	38.3058	38.463	6.9773	8.9086	9.96071	38.1526	8.61554	-2.0981	4.6365e-52	3.0378e-50	hypothetical protein
	CICLE_v10000479mg	0.648055	0.544149	0.33787	0.0340269	0.116814	0.285761	0.510025	0.145534	-1.7978	0.011788	0.030426	hypothetical protein
	CICLE_v10000482mg	1.24403	1.11186	1.46189	0.456196	0.833904	0.544202	1.27259	0.611434	-1.0058	0.003818	0.011282	hypothetical protein
	CICLE_v10000511mg	1.72544	1.93172	1.43932	0.845563	0.805675	0.735474	1.69882	0.795571	-1.0344	0.0012319	0.0041209	hypothetical protein
	CICLE_v10000515mg	93.0961	89.6085	91.6756	27.9504	26.8065	34.621	91.4601	29.7926	-1.5601	7.2806e-25	1.8425e-23	Protein LYK5 [Source:Projected from Arabidopsis thaliana (AT2G33580) UniProtKB/Swiss-Prot;Acc:O22808]
	CICLE_v10000518mg	42.6024	44.225	43.3043	0.328437	0.621285	0.492544	43.3772	0.480755	-6.4432	1.8639e-158	6.8667e-156	hypothetical protein
	CICLE_v10000521mg	1.08092	1.705	1.1271	0	0.179575	0.0960957	1.30434	0.0918902	-3.8089	1.2174e-08	9.4083e-08	hypothetical protein
	CICLE_v10000528mg	5.51322	6.24989	5.98317	1.61883	2.85589	2.14784	5.91543	2.20752	-1.3788	1.6673e-10	1.5612e-09	hypothetical protein
	CICLE_v10000532mg	16.909	17.466	17.1331	2.04586	3.02896	3.40386	17.1694	2.82623	-2.559	6.0694e-43	3.1943e-41	hypothetical protein
	CICLE_v10000533mg	16.9588	14.4727	16.9527	4.50089	4.66939	4.45227	16.1281	4.54085	-1.7667	5.9671e-29	1.8772e-27	O-fucosyltransferase 9 [Source:Projected from Arabidopsis thaliana (AT1G35510) UniProtKB/Swiss-Prot;Acc:Q8H1E6]
	CICLE_v10000543mg	0	0	0.0505989	0.0764371	0.22492	0.427951	0.0168663	0.243103	3.9029	0.0087768	0.023517	hypothetical protein
	CICLE_v10000547mg	16.9438	18.1559	18.8505	2.71736	5.62273	3.84903	17.9834	4.06304	-2.1072	1.1711e-17	1.9281e-16	hypothetical protein
	CICLE_v10000551mg	11.0675	10.6657	12.0104	26.8424	19.7811	17.8164	11.2479	21.48	1.0145	7.4647e-05	0.00032112	hypothetical protein
	CICLE_v10000557mg	0.11388	0.134995	0.26124	2.15259	0.140758	4.16791	0.170038	2.15375	3.7347	0.00010114	0.0004263	ABC transporter G family member 5 [Source:Projected from Arabidopsis thaliana (AT2G13610) UniProtKB/Swiss-Prot;Acc:Q9SIT6]
	CICLE_v10000558mg	0.390169	0.231254	0.244102	0.962854	0.984604	2.38713	0.288508	1.44486	2.3643	5.0918e-06	2.7258e-05	hypothetical protein
	CICLE_v10000562mg	3.803	3.73708	3.92394	0.564543	0.984413	1.05358	3.82134	0.86751	-2.0958	6.3268e-16	9.3051e-15	hypothetical protein
	CICLE_v10000574mg	1.03381	1.09248	1.25346	0.0504942	0.222873	0.132517	1.12658	0.135295	-3.0126	4.3427e-08	3.135e-07	hypothetical protein
	CICLE_v10000576mg	116.941	105.228	125.28	14.2286	15.5026	19.4524	115.816	16.3945	-2.7662	1.1476e-72	1.1361e-70	Lipase-like PAD4 [Source:Projected from Arabidopsis thaliana (AT3G52430) UniProtKB/Swiss-Prot;Acc:Q9S745]
	CICLE_v100005811mg	0.214732	0.91919	0.970257	1.20264	2.21177	2.60388	0.701393	2.0061	1.5505	0.017546	0.042912	hypothetical protein
	CICLE_v10000591mg	4.57369	4.75797	4.55806	0.283359	1.58422	2.51354	4.62991	1.46037	-1.6615	0.0040947	0.012014	hypothetical protein
	CICLE_v10000595mg	25.1695	24.2184	26.5233	88.5502	28.7375	84.8423	25.3037	67.3767	1.5008	0.00036651	0.001381	hypothetical protein
	CICLE_v10000599mg	0.604349	0.786292	0.783867	0	0.0303653	0.162493	0.724836	0.0642862	-3.4941	1.645e-05	7.9784e-05	hypothetical protein
	CICLE_v10000603mg	29.5523	31.8605	28.0217	66.7552	44.1448	59.658	29.8115	56.8527	1.0055	3.6537e-05	0.00016658	Glucose-6-phosphate isomerase [Source:Projected from Arabidopsis thaliana (AT4G24620) UniProtKB/TrEMBL;Acc:A0A178UUU3]
	CICLE_v10000604mg	79.3561	80.8039	80.2265	22.6207	26.5501	62.3879	80.1288	37.1862	-1.0731	0.0028456	0.0087147	Jacalin-related lectin 3 [Source:Projected from Arabidopsis thaliana (AT1G19715) UniProtKB/Swiss-Prot;Acc:F4HQX1]
	CICLE_v10000608mg	159.801	150.874	160.487	74.0528	74.173	68.3642	157.054	72.1966	-1.0567	2.4265e-14	3.1982e-13	hypothetical protein
	CICLE_v10000612mg	74.4694	71.8181	74.0587	20.9541	22.9722	29.0743	73.4487	24.3335	-1.5413	1.4512e-25	3.7878e-24	hypothetical protein
	CICLE_v10000613mg	0.857534	1.12291	1.28927	15.8114	6.51156	9.76106	1.0899	10.6947	3.3928	3.9975e-16	5.9613e-15	hypothetical protein
	CICLE_v10000627mg	2.9845	2.49312	3.02846	50.8396	24.5926	13.8447	2.83536	29.759	3.5072	2.9529e-13	3.543e-12	Trihelix transcription factor GT-2 [Source:Projected from Arabidopsis thaliana (AT1G76890) UniProtKB/Swiss-Prot;Acc:Q39117]
	CICLE_v10000628mg	0.0548368	0.081255	0.0571795	1.00774	0.0282414	5.8033	0.0644238	2.27976	5.1658	6.4505e-05	0.00028034	hypothetical protein
	CICLE_v10000629mg	0.445069	0.532216	0.537359	1.50053	1.83371	1.13621	0.504882	1.49015	1.6233	1.7069e-05	8.2564e-05	hypothetical protein
	CICLE_v10000630mg	3.55131	3.48155	4.48851	1.29961	0.942186	1.21599	3.84046	1.15259	-1.6689	9.6043e-09	7.5022e-08	Putative pentatricopeptide repeat-containing protein At1g56570 [Source:Projected from Arabidopsis thaliana (AT1G56570) UniProtKB/Swiss-Prot;Acc:Q9FXA9]
	CICLE_v10000637mg	13.2641	13.6501	12.6755	1.82838	2.33138	4.08302	13.1965	2.74759	-2.2258	6.7158e-15	9.2365e-14	hypothetical protein
	CICLE_v10000643mg	96.4756	88.4986	94.4707	8.34755	8.81068	31.2282	93.1483	16.1288	-2.5006	8.5059e-08	5.9327e-07	hypothetical protein
	CICLE_v10000645mg	0.0742793	0.201784	0.212995	14.1769	6.35023	3.64384	0.163019	8.05701	5.7439	1.253e-19	2.3407e-18	Probable serine/threonine-protein kinase WNK4 [Source:Projected from Arabidopsis thaliana (AT5G58350) UniProtKB/Swiss-Prot;Acc:Q9LVL5]
	CICLE_v10000648mg	14.7276	12.7269	13.8514	5.45251	5.49805	6.19192	13.7687	5.71416	-1.2095	1.428e-17	2.339e-16	hypothetical protein
	CICLE_v10000652mg	3.90328	3.29575	3.59254	0.961759	1.63962	2.04328	3.59719	1.54822	-1.1773	3.648e-05	0.00016636	hypothetical protein
	CICLE_v10000654mg	64.2118	61.3144	64.6525	6.15298	7.20616	7.23042	63.3929	6.86319	-3.1523	8.6843e-166	3.5484e-163	hypothetical protein
	CICLE_v10000658mg	0	0.11033	0.116459	1.49539	0.949079	4.09382	0.0755962	2.17943	4.8925	1.4724e-08	1.1289e-07	hypothetical protein
	CICLE_v10000664mg	0	0	0.0295089	0.118873	0.0582986	0.311972	0.00983629	0.163048	4.036	0.01894	0.045842	hypothetical protein
	CICLE_v10000671mg	5.34247	6.20396	6.21684	15.758	9.15987	10.5234	5.92109	11.8138	1.0825	0.00034925	0.0013222	Scarecrow-like protein 1 [Source:Projected from Arabidopsis thaliana (AT1G21450) UniProtKB/Swiss-Prot;Acc:Q9SDQ3]
	CICLE_v10000673mg	2.99288	2.87571	2.88199	0.395008	1.02757	0.558896	2.91686	0.660491	-2.1028	6.7322e-10	5.9302e-09	Root phototropism protein 2 [Source:Projected from Arabidopsis thaliana (AT2G30520) UniProtKB/Swiss-Prot;Acc:Q682S0]
	CICLE_v10000680mg	0.429586	0.622398	0.477801	0	0.0294987	0	0.509929	0.00983289	-5.4955	4.7649e-05	0.00021267	hypothetical protein
	CICLE_v10000682mg	102.076	102.893	100.341	729.272	319.965	816.43	101.77	621.889	2.6877	8.4372e-14	1.067e-12	hypothetical protein
	CICLE_v10000692mg	1.41988	1.61992	1.06348	0.168005	0.391372	0.507051	1.36776	0.355476	-1.9161	1.8852e-05	9.0334e-05	hypothetical protein
	CICLE_v10000693mg	4.11048	4.50318	4.47944	10.4018	11.0144	11.8223	4.36437	11.0795	1.4011	2.9466e-22	6.4667e-21	hypothetical protein
	CICLE_v10000705mg	3.00891	3.61499	3.42011	0.683185	0.474656	1.07577	3.34801	0.744538	-2.1177	3.7019e-09	3.0131e-08	hypothetical protein
	CICLE_v10000719mg	26.5598	29.145	25.4256	60.9348	48.5614	49.9743	27.0435	53.1568	1.0465	5.6981e-07	3.5452e-06	hypothetical protein
	CICLE_v10000724mg	14.1317	13.3811	15.3708	33.8392	30.3669	27.9793	14.2945	30.7285	1.1746	4.0306e-10	3.6421e-09	hypothetical protein
	CICLE_v10000733mg	18.1334	16.3754	17.6201	1.27122	1.32321	9.50474	17.3763	4.03306	-2.0919	0.0018515	0.0059355	hypothetical protein
	CICLE_v10000734mg	2.60889	1.61822	2.40403	6.75358	5.33273	6.57688	2.21038	6.22106	1.565	8.0592e-09	6.3393e-08	hypothetical protein
	CICLE_v10000739mg	14.7506	13.6546	13.669	1.29915	3.60228	2.83251	14.0247	2.57798	-2.415	1.6583e-14	2.213e-13	Xylulose kinase 2 [Source:Projected from Arabidopsis thaliana (AT5G49650) UniProtKB/Swiss-Prot;Acc:Q949W8]
	CICLE_v10000747mg	30.4791	30.0661	31.5797	122.93	69.1375	95.3765	30.7083	95.8146	1.7257	8.7074e-10	7.5553e-09	Heavy metal-associated isoprenylated plant protein 34 [Source:Projected from Arabidopsis thaliana (AT3G05220) UniProtKB/Swiss-Prot;Acc:Q0WV37]
	CICLE_v10000754mg	0.382571	0.465131	0.675087	0	0.0909355	0	0.507596	0.0303118	-3.9979	0.00043808	0.0016206	hypothetical protein
	CICLE_v10000762mg	37.6905	34.8709	39.9237	7.66491	16.7949	16.5397	37.495	13.6665	-1.425	1.5657e-07	1.0551e-06	hypothetical protein
	CICLE_v10000763mg	7.38222	8.03328	7.30661	3.05168	3.5243	4.39195	7.57404	3.65597	-1.0015	1.9106e-07	1.2714e-06	hypothetical protein
	CICLE_v10000764mg	41.3828	42.1788	40.4839	9.61732	8.68052	13.4254	41.3485	10.5744	-1.912	9.126e-21	1.8311e-19	hypothetical protein
	CICLE_v10000765mg	67.282	64.6862	65.079	31.1697	16.0933	31.8106	65.6824	26.3579	-1.2405	5.9075e-05	0.00025859	hypothetical protein
	CICLE_v10000769mg	4.51679	3.71014	4.60737	5.77432	8.57147	13.6929	4.2781	9.34622	1.1646	0.00017849	0.00071873	hypothetical protein
	CICLE_v10000770mg	3.04235	2.55	2.76376	0.0968133	0.332358	0.68601	2.78537	0.371727	-2.8878	3.0584e-08	2.2454e-07	hypothetical protein
	CICLE_v10000783mg	2.50083	3.00942	2.7499	0.16712	0.140503	0.375936	2.75338	0.227853	-3.5563	2.1868e-17	3.5458e-16	hypothetical protein
	CICLE_v10000792mg	1.47576	1.1148	1.49354	0.501382	0.55139	0.28709	1.36136	0.446621	-1.5364	2.2295e-05	0.00010579	hypothetical protein
	CICLE_v10000808mg	2.48845	2.00909	2.19556	0	0.0985821	0.0791312	2.23103	0.0592378	-5.1893	3.8939e-16	5.8183e-15	hypothetical protein
	CICLE_v10000814mg	0.496243	0.381273	0.63243	0	0.0283965	0.0607832	0.503316	0.0297266	-4.0541	0.0001153	0.00048216	hypothetical protein
	CICLE_v10000815mg	7.04635	8.22199	8.06239	1.48984	1.94841	3.38862	7.77691	2.27562	-1.7352	1.3123e-08	1.0092e-07	hypothetical protein
	CICLE_v10000817mg	0.0508366	0.0251092	0.0265042	0.133462	0.523624	0.868639	0.03415	0.508575	3.907	0.00030025	0.0011526	hypothetical protein
	CICLE_v10000825mg	127.16	143.2	127.676	52.6411	52.7017	68.0752	132.679	57.806	-1.1441	3.3766e-12	3.65e-11	Allene oxide synthase, chloroplastic [Source:Projected from Arabidopsis thaliana (AT5G42650) UniProtKB/Swiss-Prot;Acc:Q96242]
	CICLE_v10000826mg	14.6719	14.2722	13.944	5.33963	5.19124	6.8647	14.296	5.79852	-1.2463	7.9667e-13	9.1766e-12	hypothetical protein
	CICLE_v10000827mg	123.189	115.325	126.475	13.6329	13.9087	24.9664	121.663	17.5027	-2.7495	1.3715e-27	4.029e-26	hypothetical protein
	CICLE_v10000828mg	8.05852	10.0848	8.33484	0.729914	1.27526	0.933851	8.82604	0.979676	-3.1246	8.6447e-34	3.2872e-32	hypothetical protein
	CICLE_v10000835mg	28.5427	32.0811	28.1548	262.197	73.2796	334.689	29.5929	223.389	2.9922	7.7878e-10	6.8073e-09	hypothetical protein
	CICLE_v10000839mg	10.4523	10.3483	10.1657	2.33798	2.77599	3.28104	10.3221	2.79834	-1.8326	1.7435e-25	4.535e-24	hypothetical protein
	CICLE_v10000844mg	0.031797	0	0.0331554	0.400689	0.360265	0.560839	0.0216508	0.440598	4.4184	0.00034621	0.001312	hypothetical protein
	CICLE_v10000845mg	0.177091	0.262406	0.123104	23.1529	1.79366	9.72853	0.187534	11.5584	6.0738	2.625e-13	3.1733e-12	hypothetical protein
	CICLE_v10000850mg	68.8607	63.8182	68.8737	14.162	23.0375	21.752	67.1842	19.6505	-1.7311	2.9599e-23	6.8504e-22	hypothetical protein
	CICLE_v10000851mg	0.488923	0.482977	0.700989	3.04848	2.32914	3.33493	0.55763	2.90418	2.4494	3.6113e-11	3.5958e-10	hypothetical protein
	CICLE_v10000853mg	68.8258	70.2867	73.2342	7.37112	9.94121	11.3145	70.7822	9.54227	-2.8446	3.1173e-74	3.1843e-72	hypothetical protein
	CICLE_v10000854mg	3.26019	3.63966	2.91051	1.43041	1.70202	1.32928	3.27012	1.48724	-1.0802	1.5691e-05	7.6373e-05	hypothetical protein
	CICLE_v10000860mg	12.919	12.46	12.8336	0.0291753	1.31637	0	12.7375	0.448514	-4.8398	0.0068635	0.018984	hypothetical protein
	CICLE_v10000865mg	4.52659	5.91474	4.79489	9.50695	15.5168	12.8315	5.07874	12.6184	1.3543	1.456e-09	1.2385e-08	hypothetical protein
	CICLE_v10000874mg	5.93967	5.92899	6.06349	15.5499	5.4976	43.1329	5.97738	21.3935	1.8849	0.0014538	0.0047777	hypothetical protein
	CICLE_v10000876mg	45.591	43.6674	45.6932	9.69616	12.849	20.3573	44.9839	14.3008	-1.6136	2.7328e-10	2.5026e-09	hypothetical protein
	CICLE_v10000878mg	69.6025	77.5977	64.1034	1.77585	4.52454	2.06883	70.4345	2.78974	-4.6238	5.4935e-44	2.9677e-42	hypothetical protein
	CICLE_v10000895mg	2.3209	2.56562	2.85221	0.174088	0.0853772	0.0609171	2.57957	0.106794	-4.5213	6.3435e-17	9.9344e-16	hypothetical protein
	CICLE_v10000902mg	4.78486	4.36507	3.76241	1.01592	1.23885	1.52766	4.30411	1.26081	-1.7233	3.3648e-11	3.3623e-10	hypothetical protein
	CICLE_v10000905mg	4.29866	3.92912	4.07013	0.985842	2.44286	1.49788	4.0993	1.64219	-1.2821	7.6839e-05	0.00032986	hypothetical protein
	CICLE_v10000915mg	19.1202	18.6824	19.3179	5.05082	4.46481	4.48393	19.0402	4.66652	-1.9632	1.5644e-27	4.554e-26	hypothetical protein
	CICLE_v10000918mg	16.274	17.0234	16.6751	50.2916	64.987	45.7364	16.6575	53.6717	1.7445	1.1905e-21	2.5288e-20	hypothetical protein
	CICLE_v10000921mg	17.044	15.7254	16.4524	450.913	117.529	466.716	16.4073	345.053	4.482	6.0748e-21	1.231e-19	hypothetical protein
	CICLE_v10000926mg	2.04469	2.44506	1.62709	0.282524	0.969897	0.17795	2.03895	0.47679	-2.0617	0.00064573	0.0022998	hypothetical protein
	CICLE_v10000927mg	0.179107	0.17693	0.0266799	0	0	0	0.127572	0	-4.6276	0.018673	0.045288	hypothetical protein
	CICLE_v10000935mg	2.43346	2.43249	2.20514	6.05395	3.78959	4.471	2.35703	4.77151	1.0964	0.0004577	0.0016826	hypothetical protein
	CICLE_v10000939mg	3.91615	3.49242	3.48795	7.25389	11.0927	13.2511	3.63217	10.5325	1.5761	3.9862e-11	3.9481e-10	hypothetical protein
	CICLE_v10000948mg	400.875	439.926	405.189	833.374	827.934	1347.06	415.33	1002.79	1.3212	3.1829e-09	2.6143e-08	catalase 3 [Source:Projected from Arabidopsis thaliana (AT1G20620) TAIR;Acc:AT1G20620]
	CICLE_v10000950mg	50.1466	51.8669	49.1309	104.25	136.598	83.6593	50.3815	108.169	1.1603	1.0204e-07	7.0344e-07	hypothetical protein
	CICLE_v10000951mg	179.392	186.301	177.673	44.7773	39.8006	37.1881	181.122	40.5887	-2.0888	1.4065e-31	4.8704e-30	hypothetical protein
	CICLE_v10000958mg	0.287156	0.245842	0.319385	0.0201033	0.0394366	0.063311	0.284128	0.0409503	-2.7546	0.0011531	0.0038835	hypothetical protein
	CICLE_v10000960mg	6.14575	5.59401	6.08789	19.177	21.9749	19.2844	5.94255	20.1454	1.8204	4.4269e-36	1.8561e-34	hypothetical protein
	CICLE_v10000964mg	32.319	32.7761	31.8053	200.797	176.639	213.609	32.3001	197.015	2.6723	1.2011e-62	9.8869e-61	hypothetical protein
	CICLE_v10000980mg	73.5844	77.5681	73.6383	8.26317	21.6697	22.2485	74.9303	17.3938	-2.0843	1.4919e-10	1.4052e-09	hypothetical protein
	CICLE_v10000981mg	0.709914	0.801464	0.925302	2.68911	4.23064	2.54343	0.812227	3.1544	2.0105	1.0193e-09	8.8066e-09	hypothetical protein
	CICLE_v10000983mg	0.257575	0.152666	0.13429	0	0	0	0.18151	0	-5.1161	0.0017655	0.0056884	hypothetical protein
	CICLE_v10000991mg	111.319	108.84	112.424	0.885929	0.825517	1.02302	110.861	0.911488	-6.8714	2.5572e-304	7.1836e-301	hypothetical protein
	CICLE_v10000992mg	8.29418	8.54485	8.04911	1.81097	2.84771	2.74602	8.29605	2.46823	-1.7033	1.9587e-16	2.9742e-15	hypothetical protein
	CICLE_v10000997mg	47.1104	43.7153	45.6475	11.5007	14.0393	15.0912	45.491	13.5437	-1.6959	2.0214e-41	1.0118e-39	hypothetical protein
	CICLE_v10000998mg	10.0101	8.75534	9.7854	3.50395	3.56574	5.17263	9.51695	4.08077	-1.1686	1.3912e-08	1.0685e-07	hypothetical protein
	CICLE_v10001002mg	11.202	11.2963	12.2403	4.09272	8.12484	4.16775	11.5795	5.46177	-1.0399	0.00029855	0.0011465	hypothetical protein
	CICLE_v10001013mg	3.00914	2.97255	2.66339	10.9129	16.7227	3.08579	2.88169	10.2405	1.8931	0.00046508	0.0017086	hypothetical protein
	CICLE_v10001015mg	2.67654	2.23436	2.37815	0.593809	0.621267	0.914259	2.42968	0.709779	-1.7248	9.8405e-10	8.5122e-09	hypothetical protein
	CICLE_v10001030mg	15.3545	14.4675	15.8626	52.0312	42.4595	52.6107	15.2282	49.0338	1.7549	7.1598e-22	1.5383e-20	hypothetical protein
	CICLE_v10001035mg	89.1604	92.1643	90.1352	18.7465	24.9959	33.8517	90.4866	25.8647	-1.7647	1.3397e-17	2.1993e-16	hypothetical protein
	CICLE_v10001043mg	17.613	17.3423	20.0975	0.240597	0.235989	0.505139	18.3509	0.327242	-5.7668	1.1336e-71	1.0981e-69	hypothetical protein
	CICLE_v10001048mg	3.67679	3.68669	3.66091	0.261276	0.996616	1.61519	3.67479	0.957695	-1.9267	0.00017826	0.00071804	hypothetical protein
	CICLE_v100010541mg	263.931	300.309	281.498	626.158	596.332	752.831	281.913	658.44	1.2818	9.999e-16	1.4525e-14	hypothetical protein
	CICLE_v10001055mg	2.30399	2.07928	1.63127	0.35844	0.644556	0.501702	2.00484	0.501566	-1.9522	3.0326e-07	1.9674e-06	hypothetical protein
	CICLE_v10001058mg	7.85797	8.54578	9.02056	2.85155	3.4405	3.04644	8.47477	3.11283	-1.3887	3.7488e-15	5.236e-14	hypothetical protein
	CICLE_v10001059mg	0	0	0	0.108417	0.319023	0.417311	0	0.281584	5.4814	0.00087582	0.0030219	hypothetical protein
	CICLE_v10001060mg	8.07391	8.23675	8.327	5.11799	3.53818	2.62161	8.21255	3.75926	-1.0417	0.0014217	0.0046848	hypothetical protein
	CICLE_v10001068mg	0	0	0	0.0326258	1.66405	0.342493	0	0.679724	6.8685	0.00018645	0.00074824	VC2 [Source:Projected from Arabidopsis thaliana (AT4G24510) UniProtKB/TrEMBL;Acc:A0A178V1H6]
	CICLE_v10001070mg	0	0.0304457	0.0964114	3.88383	2.92059	9.95493	0.0422857	5.58645	7.1105	5.69e-15	7.8787e-14	hypothetical protein
	CICLE_v10001086mg	0.377971	0.0933438	0.229903	1.88535	1.20039	2.11806	0.233739	1.7346	2.9654	2.6783e-07	1.7533e-06	hypothetical protein
	CICLE_v10001093mg	9.55505	9.57699	9.25854	269.474	145.011	140.196	9.46353	184.894	4.3838	2.7917e-38	1.27e-36	hypothetical protein
	CICLE_v10001096mg	4.51473	4.27289	3.91831	14.2798	24.9219	11.0566	4.23531	16.7528	2.0332	2.5999e-10	2.3896e-09	hypothetical protein
	CICLE_v10001098mg	0.61261	0.316989	0.3346	2.72644	3.51556	5.94933	0.4214	4.06377	3.3092	7.8996e-14	1.0013e-12	hypothetical protein
	CICLE_v10001103mg	10.5765	10.8614	9.36974	0.0586103	0.229952	0.246108	10.2692	0.178223	-5.8067	3.7568e-46	2.132e-44	hypothetical protein
	CICLE_v10001106mg	0.142849	0.0705559	0.0744758	15.8259	13.6101	15.9442	0.0959602	15.1268	7.3633	2.8748e-39	1.3404e-37	hypothetical protein
	CICLE_v10001114mg	0.548119	1.03779	0.595349	0	0.094095	0.151059	0.727084	0.0817179	-3.1467	7.7096e-05	0.00033077	hypothetical protein
	CICLE_v10001122mg	0.947288	1.14707	1.05148	0.0802233	0.393435	0.43792	1.04861	0.30386	-1.7711	0.00072973	0.0025644	hypothetical protein
	CICLE_v10001138mg	0.0297249	0.0587269	0.0619896	0.530652	0.642959	0.557059	0.0501472	0.57689	3.5826	2.2371e-05	0.00010611	hypothetical protein
	CICLE_v10001152mg	2.84292	2.49834	2.71413	8.16143	7.5488	7.32619	2.68513	7.6788	1.5826	5.594e-16	8.2435e-15	hypothetical protein
	CICLE_v10001159mg	66.52	62.7504	65.7869	17.7296	29.4055	26.9314	65.0191	24.6888	-1.3551	2.1298e-14	2.8171e-13	hypothetical protein
	CICLE_v10001162mg	0	0.0359692	0	0.152948	0.0750097	0.401398	0.0119897	0.209785	4.036	0.018953	0.045868	hypothetical protein
	CICLE_v10001165mg	1.58212	1.78615	1.68898	5.37983	3.29801	5.81365	1.68575	4.83049	1.5873	4.2482e-06	2.3038e-05	E2FC [Source:Projected from Arabidopsis thaliana (AT1G47870) UniProtKB/TrEMBL;Acc:A0A178WB46]
	CICLE_v10001173mg	0.929897	0.765491	1.15143	2.09542	2.41447	3.11801	0.948938	2.54264	1.4759	1.6217e-07	1.0905e-06	Protein trichome berefringence-like 7 [Source:Projected from Arabidopsis thaliana (AT1G48880) UniProtKB/Swiss-Prot;Acc:F4I037]
	CICLE_v10001179mg	0.692652	0.766336	1.06892	0.349137	0.199764	0.122171	0.842636	0.22369	-1.8242	0.0020951	0.0066324	hypothetical protein
	CICLE_v10001182mg	4.66377	5.56024	3.75625	1.24971	0.662586	1.02825	4.66009	0.980183	-2.1795	4.526e-09	3.6456e-08	hypothetical protein
	CICLE_v10001187mg	89.3257	91.3937	88.8884	182.241	237.816	126.142	89.8693	182.066	1.0793	2.6128e-05	0.00012238	hypothetical protein
	CICLE_v10001190mg	1.2414	1.76816	2.16743	3.12263	3.89545	2.95977	1.72566	3.32595	1.0056	0.00098442	0.0033616	hypothetical protein
	CICLE_v10001215mg	28.759	24.8414	32.357	51.5688	55.3495	62.3039	28.6525	56.4074	1.0357	2.7713e-12	3.0218e-11	VAP27-2 [Source:Projected from Arabidopsis thaliana (AT1G08820) UniProtKB/TrEMBL;Acc:A0A178WBB7]
	CICLE_v100012201mg	4.08154	3.44056	3.6317	0.800075	2.63453	1.37982	3.71793	1.60481	-1.1783	0.0074	0.020271	hypothetical protein
	CICLE_v10001231mg	8.5683	7.21017	7.59236	1.29598	2.68759	2.15731	7.79027	2.04696	-1.8889	8.6558e-14	1.0934e-12	hypothetical protein
	CICLE_v10001232mg	56.2093	55.2152	57.4426	4.12774	4.23089	8.038	56.289	5.46555	-3.319	8.4023e-35	3.348e-33	hypothetical protein
	CICLE_v10001249mg	28.2399	24.7828	29.2743	0.962211	5.11532	2.68685	27.4323	2.92146	-3.2175	3.3899e-12	3.6626e-11	hypothetical protein
	CICLE_v10001255mg	23.37	24.0267	21.6016	0.392947	1.75192	0.637502	22.9994	0.927457	-4.6029	1.399e-26	3.8482e-25	hypothetical protein
	CICLE_v10001264mg	19.1772	16.2014	18.5042	5.80108	8.96248	6.02665	17.961	6.93007	-1.3217	2.1395e-10	1.9843e-09	hypothetical protein
	CICLE_v10001266mg	10.5027	9.77254	11.128	63.8976	95.1627	125.565	10.4677	94.875	3.2197	1.0873e-42	5.6828e-41	hypothetical protein
	CICLE_v10001273mg	4.72352	4.44977	6.09956	14.9465	21.04	33.829	5.09095	23.2719	2.232	3.0316e-13	3.6336e-12	hypothetical protein
	CICLE_v10001295mg	48.7587	45.6382	49.7256	7.63276	9.90163	8.60819	48.0408	8.71419	-2.4089	2.0056e-91	2.9849e-89	hypothetical protein
	CICLE_v10001299mg	1.06134	0.686904	1.22116	0.115297	0.263874	0.201724	0.989802	0.193632	-2.3018	0.00019089	0.00076251	hypothetical protein
	CICLE_v10001308mg	29.7505	34.2337	28.2625	0.779347	0.797659	0.995984	30.7489	0.857664	-5.1132	4.1173e-94	6.3813e-92	hypothetical protein
	CICLE_v10001314mg	383.187	367.289	390.526	1347.92	1056.93	789.014	380.334	1064.62	1.5671	4.4203e-09	3.5669e-08	hypothetical protein
	CICLE_v10001325mg	32.6814	30.6466	32.3725	0.658633	0.438371	0.666716	31.9002	0.587907	-5.7042	1.2761e-130	3.4974e-128	hypothetical protein
	CICLE_v100013271mg	14.9459	12.8308	13.9147	42.7878	29.5062	82.1845	13.8971	51.4928	1.9418	9.4545e-07	5.7239e-06	hypothetical protein
	CICLE_v100013272mg	52.4778	57.2696	58.1488	168.679	138.737	203.435	55.9654	170.284	1.6673	1.2251e-16	1.891e-15	hypothetical protein
	CICLE_v100013273mg	43.9671	38.1755	40.2964	151.685	114.196	193.874	40.813	153.252	1.9718	1.212e-15	1.7528e-14	hypothetical protein
	CICLE_v10001331mg	40.9542	38.6701	37.519	10.5698	12.4781	14.1521	39.0478	12.4	-1.6034	2.3162e-30	7.746e-29	hypothetical protein
	CICLE_v10001332mg	16.205	15.5487	14.9582	2.23177	3.83081	2.41604	15.5706	2.82621	-2.4121	5.5551e-25	1.417e-23	AR781 [Source:Projected from Arabidopsis thaliana (AT2G26530) UniProtKB/TrEMBL;Acc:A0A178VPT1]
	CICLE_v10001337mg	0.296605	0.317415	0.206184	0.025956	0	0	0.273401	0.008652	-4.8092	0.00078004	0.0027267	hypothetical protein
	CICLE_v10001340mg	32.2763	31.4456	29.7374	0.767207	2.5263	1.12179	31.1531	1.47176	-4.3723	1.0476e-32	3.791e-31	hypothetical protein
	CICLE_v100013481mg	4.97721	4.65092	3.82225	7.20435	11.0499	13.9023	4.48346	10.7189	1.2948	1.3411e-06	7.923e-06	hypothetical protein
	CICLE_v10001360mg	29.7245	29.3631	31.9441	10.3903	10.4472	13.2349	30.3439	11.3575	-1.3617	4.0611e-17	6.4362e-16	hypothetical protein
	CICLE_v100013712mg	53.3693	52.9657	52.1712	90.1405	42.5807	345.137	52.8354	159.286	1.6252	0.0075963	0.020755	hypothetical protein
	CICLE_v10001373mg	37.3482	34.6148	38.7671	5.79063	6.67337	8.30625	36.91	6.92342	-2.3629	4.0872e-54	2.8089e-52	hypothetical protein
	CICLE_v10001374mg	0.973694	0.781506	0.698013	5.81546	23.3492	3.1866	0.817738	10.7838	3.7449	1.0174e-08	7.9194e-08	hypothetical protein
	CICLE_v10001378mg	34.7847	33.4985	36.3002	13.2023	11.0041	13.766	34.8611	12.6575	-1.3964	3.2542e-15	4.5707e-14	hypothetical protein
	CICLE_v10001380mg	404.749	383.043	405.953	8.28777	24.0203	22.838	397.915	18.382	-4.4144	3.3867e-39	1.5757e-37	hypothetical protein
	CICLE_v10001382mg	37.5626	38.2795	40.1686	772.756	175.161	309.324	38.6702	419.081	3.5629	5.1818e-12	5.5163e-11	Alcohol dehydrogenase class-P [Source:Projected from Arabidopsis thaliana (AT1G77120) UniProtKB/Swiss-Prot;Acc:P06525]
	CICLE_v10001388mg	10.6315	9.8179	9.67247	121.005	99.982	67.8626	10.0406	96.2832	3.3421	9.8578e-32	3.4347e-30	hypothetical protein
	CICLE_v10001393mg	28.0429	30.6013	26.9661	258.705	222.538	93.7036	28.5368	191.649	2.833	4.3456e-13	5.1238e-12	hypothetical protein
	CICLE_v10001399mg	3.59842	4.31352	4.04726	1.27375	0.624678	0.178284	3.9864	0.692236	-2.4151	7.9341e-05	0.00033982	hypothetical protein
	CICLE_v10001403mg	18.4569	20.9861	20.0821	0.133057	0.217515	0.139679	19.8417	0.163417	-6.8642	7.351e-47	4.2798e-45	hypothetical protein
	CICLE_v10001412mg	0.776066	0.914058	1.46282	1.97472	3.10521	7.46935	1.05098	4.18309	2.022	0.0001122	0.00046982	hypothetical protein
	CICLE_v10001416mg	21.5665	22.3723	22.8535	0.920629	1.5652	1.19195	22.2641	1.22592	-4.131	2.0818e-83	2.6432e-81	hypothetical protein
	CICLE_v10001423mg	8.23971	8.32954	9.29377	2.62612	2.24559	2.68611	8.62101	2.51927	-1.7128	1.2512e-15	1.8071e-14	hypothetical protein
	CICLE_v10001426mg	0.969825	0.756341	0.771749	16.4022	4.41634	11.9572	0.832638	10.9252	3.8144	5.7066e-14	7.2991e-13	hypothetical protein
	CICLE_v10001429mg	8.57468	8.66167	8.68142	20.1003	19.2595	10.6722	8.63926	16.6774	1.025	0.00081555	0.0028358	hypothetical protein
	CICLE_v10001432mg	2.82042	2.68294	3.73968	0.219392	0.394517	0.537389	3.08101	0.383766	-2.9619	1.2546e-12	1.4118e-11	hypothetical protein
	CICLE_v10001433mg	0.383753	0.252724	0.366802	0.0335823	0.0658785	0.0352535	0.334426	0.0449048	-2.8351	0.0053149	0.015136	hypothetical protein
	CICLE_v10001434mg	171.084	171.35	174.59	51.2109	42.3471	54.7035	172.341	49.4205	-1.7369	3.4938e-23	8.0695e-22	hypothetical protein
	CICLE_v10001438mg	1.27027	1.97635	1.12586	0.0333485	0	0.17504	1.45749	0.0694629	-4.3804	1.3557e-07	9.1937e-07	Protein WALLS ARE THIN 1 [Source:Projected from Arabidopsis thaliana (AT1G75500) UniProtKB/Swiss-Prot;Acc:Q94AP3]
	CICLE_v10001439mg	34.1658	39.8409	35.3057	116.649	94.9778	53.8107	36.4375	88.4792	1.3632	4.4203e-05	0.00019879	Branched-chain-amino-acid aminotransferase 2, chloroplastic [Source:Projected from Arabidopsis thaliana (AT1G10070) UniProtKB/Swiss-Prot;Acc:Q9M439]
	CICLE_v10001440mg	500.199	473.582	507.302	39.698	71.0061	51.8771	493.694	54.1938	-3.145	2.3564e-56	1.7083e-54	hypothetical protein
	CICLE_v10001443mg	3.44663	2.68794	2.91293	588.931	113.565	462.379	3.01583	388.292	7.1119	7.6469e-40	3.6102e-38	hypothetical protein
	CICLE_v10001445mg	22.0704	22.6537	19.8849	5.61309	7.06849	2.433	21.5363	5.03819	-2.028	1.1825e-07	8.0799e-07	hypothetical protein
	CICLE_v10001446mg	2.4053	2.26554	2.12893	0.704892	0.259273	0.0308321	2.26659	0.331665	-2.6433	0.00058714	0.0021088	hypothetical protein
	CICLE_v10001451mg	148.16	142.346	151.442	1.07407	0.7525	0.998657	147.316	0.941741	-7.2298	5.3704e-252	8.0459e-249	hypothetical protein
	CICLE_v10001459mg	113.619	114.398	113.469	29.8654	81.3871	20.538	113.828	43.9302	-1.3383	0.0027803	0.008537	hypothetical protein
	CICLE_v10001461mg	0.557121	0.997502	0.399384	0	0.0358651	0	0.651336	0.011955	-5.573	6.7569e-05	0.00029263	KAR-UP F-box 1 [Source:Projected from Arabidopsis thaliana (AT1G31350) TAIR;Acc:AT1G31350]
	CICLE_v10001467mg	0.353541	0.241783	0.198501	4.56938	0.9524	14.7201	0.264609	6.74728	4.7135	7.5816e-09	5.9888e-08	hypothetical protein
	CICLE_v10001469mg	5.14789	4.69907	4.31464	10.3671	8.18853	11.6372	4.72053	10.0643	1.1555	1.1488e-06	6.8446e-06	hypothetical protein
	CICLE_v10001478mg	71.7065	96.2081	74.934	1.95028	8.81896	5.9338	80.9496	5.56768	-3.8512	6.5407e-19	1.1694e-17	hypothetical protein
	CICLE_v10001479mg	124.305	119.736	121.451	24.8069	45.765	36.06	121.831	35.5439	-1.7378	1.0874e-17	1.7943e-16	hypothetical protein
	CICLE_v10001480mg	17.6259	15.9528	14.5131	3.33235	7.96099	5.54166	16.0306	5.61166	-1.4813	3.7428e-07	2.395e-06	hypothetical protein
	CICLE_v10001488mg	34.1163	33.0243	34.5119	10.0363	10.8326	13.4288	33.8842	11.4326	-1.5138	6.5021e-26	1.7293e-24	hypothetical protein
	CICLE_v10001494mg	5.88046	5.49325	5.66514	1.27532	4.1477	1.40924	5.67962	2.27742	-1.2869	0.0040315	0.011842	hypothetical protein
	CICLE_v10001500mg	0.0376694	0	0.117836	0.395575	0	3.28056	0.0518352	1.22538	4.6032	0.0066723	0.01851	hypothetical protein
	CICLE_v10001502mg	0.530258	0.0654763	0.518354	21.821	1.16062	128.016	0.371363	50.3324	7.1209	5.1987e-06	2.7783e-05	hypothetical protein
	CICLE_v10001513mg	68.7819	68.066	71.9111	0.992955	0.408427	3.46335	69.5863	1.62158	-5.387	4.2801e-20	8.2422e-19	hypothetical protein
	CICLE_v10001514mg	8.0294	8.75998	8.43967	38.3328	45.1384	35.3703	8.40968	39.6138	2.2946	2.4901e-40	1.2034e-38	hypothetical protein
	CICLE_v10001518mg	25.2311	22.6401	24.9647	63.4136	49.7847	68.6897	24.2786	60.6293	1.3875	2.2454e-12	2.4723e-11	hypothetical protein
	CICLE_v10001525mg	75.9123	80.5782	78.0907	3.66311	4.29403	9.59004	78.1937	5.84906	-3.7053	1.5637e-27	4.554e-26	hypothetical protein
	CICLE_v10001538mg	23.2019	24.5166	23.7304	7.98848	11.2635	10.203	23.8163	9.81833	-1.2293	4.2254e-16	6.2886e-15	hypothetical protein
	CICLE_v10001546mg	4.51208	3.82047	3.53747	13.7872	10.4831	22.4392	3.95667	15.5698	2.031	3.8521e-10	3.4864e-09	hypothetical protein
	CICLE_v10001550mg	4.19088	3.60116	3.65157	6.33011	8.51506	7.24634	3.81454	7.36384	1.0016	1.3041e-07	8.8673e-07	hypothetical protein
	CICLE_v100015521mg	2.57539	3.68452	3.70402	11.7505	20.0324	49.8304	3.32131	27.2044	3.0548	1.7104e-09	1.4434e-08	hypothetical protein
	CICLE_v100015522mg	5.13781	8.36891	6.72513	29.9614	46.8963	93.9954	6.74395	56.951	3.1026	2.2977e-14	3.0321e-13	hypothetical protein
	CICLE_v10001561mg	0.627196	0.784788	0.653991	0	0	0	0.688658	0	-6.3437	4.0172e-06	2.1907e-05	hypothetical protein
	CICLE_v10001563mg	132.198	134.371	129.133	7.51083	21.5828	26.7883	131.901	18.6273	-2.8065	1.2556e-13	1.5589e-12	hypothetical protein
	CICLE_v10001565mg	1.15637	0.856732	0.810129	0.208713	0.61415	0.458117	0.941078	0.426994	-1.1067	0.012924	0.03296	hypothetical protein
	CICLE_v10001575mg	357.649	330.288	364.674	22.1529	28.7146	39.259	350.87	30.0422	-3.5016	6.6144e-68	5.9697e-66	hypothetical protein
	CICLE_v10001576mg	25.4158	26.2082	26.7751	10.2971	5.94508	6.25431	26.133	7.49882	-1.7134	1.9745e-08	1.489e-07	SKP1-interacting partner 15 [Source:Projected from Arabidopsis thaliana (AT1G76920) UniProtKB/Swiss-Prot;Acc:O49279]
	CICLE_v10001580mg	4.84833	4.60865	5.89009	0.528348	2.07292	0.453796	5.11569	1.01835	-2.298	1.9428e-05	9.2913e-05	hypothetical protein
	CICLE_v10001591mg	57.8164	62.5881	56.8078	18.3923	27.6282	21.8285	59.0708	22.6163	-1.3379	9.9292e-16	1.4433e-14	hypothetical protein
	CICLE_v10001599mg	20.811	22.0824	19.0795	6.43585	7.35715	7.24217	20.6576	7.01172	-1.5046	7.4862e-19	1.3373e-17	hypothetical protein
	CICLE_v10001602mg	64.0141	57.2607	67.8956	20.3064	26.5252	20.0035	63.0568	22.2784	-1.4439	4.1432e-18	7.0592e-17	hypothetical protein
	CICLE_v10001614mg	6.55364	5.75049	6.28536	0.650745	3.07537	0.227709	6.1965	1.31794	-2.21	0.0020837	0.0066037	hypothetical protein
	CICLE_v10001615mg	2.95151	2.18672	1.93288	0.604771	0.741488	0.91262	2.35704	0.752959	-1.5977	1.7664e-07	1.1807e-06	hypothetical protein
	CICLE_v10001623mg	2.04141	1.62742	1.9419	8.31166	4.27914	5.80369	1.87024	6.1315	1.8017	1.271e-06	7.5346e-06	hypothetical protein
	CICLE_v10001625mg	24.2055	28.9904	22.627	1.89897	6.03664	2.61793	25.2743	3.51784	-2.8197	3.7907e-13	4.4931e-12	hypothetical protein
	CICLE_v10001635mg	2.80285	2.22409	2.56326	5.38004	5.06405	6.33158	2.53007	5.59189	1.2044	1.6288e-08	1.2437e-07	hypothetical protein
	CICLE_v10001636mg	153.994	173.464	146.681	2.62948	2.97591	2.72494	158.046	2.77678	-5.7753	1.1217e-227	1.1458e-224	Probable WRKY transcription factor 7 [Source:Projected from Arabidopsis thaliana (AT4G24240) UniProtKB/Swiss-Prot;Acc:Q9STX0]
	CICLE_v10001637mg	0.241326	0.178794	0.167757	0.69691	0.91142	0.886777	0.195959	0.831703	2.1356	1.6973e-06	9.8436e-06	hypothetical protein
	CICLE_v10001638mg	0.165665	0.184106	0.172742	0.0434921	0	0	0.174171	0.0144974	-3.4798	0.011667	0.030155	hypothetical protein
	CICLE_v10001640mg	209.78	191.164	206.122	6.24874	9.0378	8.03285	202.355	7.77313	-4.6522	4.0032e-244	4.7349e-241	hypothetical protein
	CICLE_v10001646mg	21.963	20.9022	23.584	53.7532	43.7424	36.383	22.1497	44.6262	1.0885	4.798e-06	2.5789e-05	hypothetical protein
	CICLE_v10001648mg	0	0	0	0.44185	0.144463	0.11596	0	0.234091	5.2873	0.0029603	0.009017	hypothetical protein
	CICLE_v10001649mg	52.6649	59.6473	52.3934	5.22799	14.8342	19.6005	54.9019	13.2209	-2.0378	2.2055e-07	1.4573e-06	hypothetical protein
	CICLE_v10001658mg	24.236	32.197	23.0258	3.74674	5.29729	19.7368	26.4863	9.59362	-1.4498	0.0078049	0.021243	Probable galacturonosyltransferase-like 1 [Source:Projected from Arabidopsis thaliana (AT1G19300) UniProtKB/Swiss-Prot;Acc:Q9LN68]
	CICLE_v10001660mg	129.413	132.281	128.371	1.81256	2.27399	2.61076	130.021	2.23244	-5.8139	4.0131e-236	4.5093e-233	hypothetical protein
	CICLE_v10001676mg	105.045	111.75	101.045	22.4926	27.1413	21.1557	105.947	23.5965	-2.1095	5.2231e-40	2.4763e-38	hypothetical protein
	CICLE_v10001679mg	4.77351	3.90001	4.82774	0.48997	2.03326	1.2661	4.50042	1.26311	-1.8067	4.2455e-05	0.00019132	hypothetical protein
	CICLE_v10001682mg	29.2063	31.5901	33.1206	10.0915	15.0553	12.7599	31.3056	12.6356	-1.2609	6.1683e-15	8.4992e-14	hypothetical protein
	CICLE_v10001685mg	0.905231	1.08584	1.01133	0.441352	0.0999002	0.178198	1.0008	0.239817	-1.9643	0.0026946	0.0083044	hypothetical protein
	CICLE_v10001689mg	28.5537	27.6229	27.2684	60.342	53.2638	48.3226	27.815	53.9761	1.0269	1.0249e-07	7.0609e-07	hypothetical protein
	CICLE_v10001690mg	9.23519	9.50836	9.0533	22.6061	31.8196	34.1268	9.26562	29.5175	1.7163	1.9361e-23	4.537e-22	hypothetical protein
	CICLE_v10001697mg	3.74876	3.37084	4.35994	0.60564	0.792056	0.953667	3.82651	0.783788	-2.2365	3.3509e-10	3.0525e-09	hypothetical protein
	CICLE_v10001702mg	8.03737	6.50201	6.34591	0.382068	1.56714	1.13032	6.96176	1.02651	-2.7361	3.5054e-11	3.4934e-10	hypothetical protein
	CICLE_v10001708mg	11.6825	10.7147	10.7147	3.27577	3.75905	2.04529	11.0373	3.0267	-1.7995	4.4548e-11	4.3948e-10	hypothetical protein
	CICLE_v10001720mg	6.80431	6.62486	7.60543	15.7558	18.3533	33.1606	7.01153	22.4232	1.7196	2.5081e-09	2.0845e-08	hypothetical protein
	CICLE_v10001722mg	56.3218	57.9694	51.7399	25.5978	21.0303	19.5987	55.3437	22.0756	-1.2539	4.239e-09	3.4292e-08	hypothetical protein
	CICLE_v10001724mg	29.0777	30.0379	29.6266	5.64996	7.78339	7.69713	29.5807	7.04349	-2.0214	2.6712e-42	1.3769e-40	hypothetical protein
	CICLE_v10001726mg	0.0736794	0.0727835	0.115241	0.464235	0.341509	0.28428	0.0872345	0.363341	2.1407	0.016471	0.040592	Peroxidase [Source:Projected from Arabidopsis thaliana (AT1G71695) UniProtKB/TrEMBL;Acc:A0A178WB34]
	CICLE_v10001734mg	147.126	130.809	151.639	42.9795	38.7766	46.927	143.191	42.8944	-1.6752	1.2069e-26	3.3401e-25	hypothetical protein
	CICLE_v10001749mg	19.9815	18.5201	19.0345	3.57488	8.43575	6.03708	19.1787	6.0159	-1.6373	6.7736e-09	5.3713e-08	hypothetical protein
	CICLE_v10001753mg	38.3087	40.0458	40.0007	1.58908	2.26962	1.34624	39.4517	1.73498	-4.4493	1.7416e-94	2.7179e-92	hypothetical protein
	CICLE_v10001756mg	141.256	138.377	141.183	7.90456	11.0814	13.4386	140.272	10.8082	-3.6548	5.2207e-91	7.6185e-89	Inositol-tetrakisphosphate 1-kinase 3 [Source:Projected from Arabidopsis thaliana (AT4G08170) UniProtKB/Swiss-Prot;Acc:Q9SUG3]
	CICLE_v10001766mg	0.263313	0.346814	0.183041	2.73438	4.67094	7.12776	0.264389	4.84436	4.2197	2.3471e-18	4.0574e-17	hypothetical protein
	CICLE_v10001769mg	13.7153	12.6228	13.9237	3.13102	4.16788	7.44233	13.4206	4.91374	-1.4118	2.9797e-06	1.6662e-05	hypothetical protein
	CICLE_v10001800mg	11.89	7.94771	10.8275	67.6322	27.0655	81.0466	10.2217	58.5814	2.5977	4.0554e-10	3.6622e-09	hypothetical protein
	CICLE_v10001803mg	0.048015	0.0474311	0	2.52108	0.840755	6.88101	0.0318154	3.41428	6.771	1.5285e-07	1.0306e-06	hypothetical protein
	CICLE_v10001805mg	1.19985	0.790175	1.06155	1.98545	5.09327	2.4049	1.01719	3.1612	1.6747	0.00017409	0.0007029	hypothetical protein
	CICLE_v10001812mg	4.01162	3.51252	3.16894	31.0527	8.57709	42.2467	3.56436	27.2922	3.0111	5.4369e-09	4.3512e-08	hypothetical protein
	CICLE_v10001822mg	250.298	322.477	240.484	3.07895	13.6184	8.04992	271.086	8.2491	-5.0272	1.2129e-31	4.213e-30	DIC2 [Source:Projected from Arabidopsis thaliana (AT4G24570) UniProtKB/TrEMBL;Acc:A0A178URN9]
	CICLE_v10001842mg	9.33896	8.21899	7.30345	14.3094	21.381	14.6471	8.28713	16.7792	1.0682	2.555e-06	1.4445e-05	hypothetical protein
	CICLE_v10001851mg	180.368	168.816	174.237	18.2684	27.9829	62.4087	174.474	36.22	-2.241	7.9769e-09	6.2811e-08	hypothetical protein
	CICLE_v10001852mg	3.17515	3.96194	3.39792	5.44017	6.84212	9.02689	3.51167	7.10306	1.0601	4.5069e-05	0.00020233	hypothetical protein
	CICLE_v10001853mg	34.9571	34.5654	33.3262	106.146	128.088	107.584	34.2829	113.939	1.7892	4.6378e-44	2.5175e-42	hypothetical protein
	CICLE_v10001854mg	566.085	625.78	569.194	21.9653	33.7277	171.84	587.02	75.8443	-2.9416	0.0009962	0.0033982	hypothetical protein
	CICLE_v10001867mg	34.137	30.5185	35.0013	9.84786	9.38846	10.6278	33.219	9.9547	-1.6774	5.1275e-26	1.3751e-24	hypothetical protein
	CICLE_v10001877mg	0	0.0418275	0.132454	0.266788	0.174453	1.447	0.0580938	0.629413	3.478	0.0085884	0.023079	hypothetical protein
	CICLE_v10001885mg	36.7187	45.375	32.5164	4.10078	14.2371	9.41493	38.2034	9.25092	-2.0294	1.3656e-07	9.2565e-07	hypothetical protein
	CICLE_v10001908mg	32.8969	35.0357	34.5084	71.3753	82.3486	84.9087	34.147	79.5442	1.2742	1.1055e-29	3.5695e-28	hypothetical protein
	CICLE_v10001909mg	0.524028	0.345104	0.546415	18.068	9.0859	59.2602	0.471849	28.8047	5.9741	4.8604e-20	9.3039e-19	hypothetical protein
	CICLE_v10001913mg	0.0388056	0.0383338	0.12139	4.80858	2.11843	5.56121	0.0661766	4.16274	6.0659	1.323e-13	1.64e-12	hypothetical protein
	CICLE_v10001938mg	34.5596	33.0437	33.7693	9.20107	11.9265	7.72715	33.7908	9.61825	-1.7541	2.2885e-18	3.9652e-17	VQ motif-containing protein 9 [Source:Projected from Arabidopsis thaliana (AT1G78310) UniProtKB/Swiss-Prot;Acc:Q9M9F0]
	CICLE_v10001943mg	0.962503	0.372052	0.523629	2.81251	2.28451	2.30662	0.619394	2.46788	2.0677	9.0755e-06	4.6238e-05	hypothetical protein
	CICLE_v10001944mg	7.22444	6.81704	5.99648	0.339696	0.999574	0.198111	6.67932	0.512461	-3.6556	8.1199e-14	1.0286e-12	hypothetical protein
	CICLE_v10001946mg	18.941	16.1395	16.2845	457.185	337.106	1138.92	17.1217	644.404	5.2775	1.2595e-36	5.4432e-35	hypothetical protein
	CICLE_v10001965mg	34.4694	29.4349	32.9619	5.61094	8.01207	4.8765	32.2887	6.1665	-2.3318	2.4242e-26	6.6036e-25	Similar to Uroporphyrinogen III synthase [Source: Projected from Oryza sativa (Os03g0186100)]
	CICLE_v10001968mg	308.435	428.189	305.441	8.05601	6.91937	28.5249	347.355	14.5001	-4.5547	4.7604e-20	9.128e-19	hypothetical protein
	CICLE_v10001970mg	32.9367	42.1928	28.5493	0.596337	0.752037	1.83332	34.5596	1.06057	-4.9971	9.609e-38	4.2931e-36	hypothetical protein
	CICLE_v10001975mg	8.98453	8.69634	9.74611	0.0760876	0.335838	0.319496	9.14233	0.243807	-5.1834	8.902e-38	4.0011e-36	hypothetical protein
	CICLE_v10001979mg	263.977	272.148	253.875	21.9802	34.4728	68.5441	263.334	41.6657	-2.6325	2.3814e-13	2.8882e-12	hypothetical protein
	CICLE_v10001990mg	9.48237	10.4991	10.895	20.8592	17.2195	24.8449	10.2921	20.9745	1.0891	1.621e-07	1.0904e-06	Acyl-CoA-binding domain 3 [Source:Projected from Arabidopsis thaliana (AT4G24230) UniProtKB/TrEMBL;Acc:B3H4G6]
	CICLE_v10002009mg	77.2358	71.3526	82.1275	22.1363	30.7556	34.1789	76.9053	29.0236	-1.3593	9.4893e-17	1.4758e-15	hypothetical protein
	CICLE_v10002010mg	280.931	242.42	297.854	560.448	618.508	452.99	273.735	543.982	1.0567	3.363e-08	2.4578e-07	hypothetical protein
	CICLE_v10002023mg	0.696884	1.41732	0.812145	0	0.126671	0.0451901	0.975448	0.057287	-4.0498	3.7755e-05	0.00017162	hypothetical protein
	CICLE_v10002024mg	102.621	105.071	101.856	270.479	311.28	200.487	103.183	260.748	1.4012	8.999e-11	8.6351e-10	hypothetical protein
	CICLE_v10002026mg	0.316423	0.357229	0.282807	5.79123	7.91521	24.3675	0.31882	12.6913	5.3361	4.1127e-18	7.0124e-17	hypothetical protein
	CICLE_v10002029mg	35.3697	30.7753	34.6293	13.6046	16.0552	14.0322	33.5915	14.564	-1.1474	3.9788e-18	6.7893e-17	hypothetical protein
	CICLE_v10002036mg	64.8132	61.5273	59.3097	26.796	23.7502	26.0325	61.8834	25.5262	-1.2122	4.5913e-14	5.9061e-13	hypothetical protein
	CICLE_v10002052mg	3.4984	4.02395	3.14815	0.150976	0.987234	0.316978	3.55683	0.485063	-2.8455	9.8768e-07	5.9587e-06	hypothetical protein
	CICLE_v10002053mg	3.26381	2.66528	3.17636	8.68276	6.6339	13.5763	3.03515	9.63099	1.7233	1.7874e-07	1.194e-06	hypothetical protein
	CICLE_v10002054mg	1.64863	2.40747	1.98066	0.225817	0.40607	0.118527	2.01225	0.250138	-2.9472	3.1113e-08	2.2835e-07	hypothetical protein
	CICLE_v10002068mg	0.99311	0.840886	0.936914	2.03611	1.60744	2.50237	0.923636	2.04864	1.2097	0.0025452	0.0078926	hypothetical protein
	CICLE_v10002077mg	7.42208	7.42271	7.8351	2.15787	3.28539	5.17289	7.55996	3.53871	-1.0594	0.0005063	0.0018456	hypothetical protein
	CICLE_v10002100mg	71.7877	70.7108	71.1944	15.5759	16.2702	29.705	71.231	20.517	-1.7502	2.7732e-11	2.791e-10	hypothetical protein
	CICLE_v10002106mg	0	0	0	0.211822	0.155824	1.00063	0	0.456093	5.631	0.0014769	0.0048418	hypothetical protein
	CICLE_v10002129mg	23.0246	22.8628	23.0105	4.71013	5.29753	7.02122	22.966	5.67629	-1.9665	2.7404e-28	8.3902e-27	hypothetical protein
	CICLE_v10002156mg	20.2166	16.6204	19.0346	7.64695	9.58971	8.50401	18.6239	8.58022	-1.0621	1.7895e-11	1.8313e-10	hypothetical protein
	CICLE_v10002167mg	2.62602	2.54776	3.66724	5.7615	6.37568	8.47783	2.94701	6.87167	1.2757	3.3709e-06	1.8663e-05	hypothetical protein
	CICLE_v10002169mg	0.344613	0.30638	0.467136	13.1727	1.02937	18.121	0.37271	10.7743	4.9391	1.6022e-09	1.3551e-08	hypothetical protein
	CICLE_v10002179mg	70.4582	67.097	77.5259	3.15772	6.01232	7.2147	71.6937	5.46158	-3.6782	3.4939e-46	1.9878e-44	hypothetical protein
	CICLE_v10002220mg	7.73542	7.87369	7.53452	0.946785	1.42663	1.91578	7.71454	1.42973	-2.3925	1.9973e-23	4.6706e-22	hypothetical protein
	CICLE_v10002237mg	11.3186	13.0278	12.8559	1.1143	1.76956	3.17505	12.4008	2.01964	-2.5857	1.236e-13	1.5355e-12	Dof zinc finger protein DOF1.6 [Source:Projected from Arabidopsis thaliana (AT1G47655) UniProtKB/Swiss-Prot;Acc:Q9SX97]
	CICLE_v10002239mg	69.9683	72.8398	68.987	0.62479	0.326841	0.48098	70.5984	0.477537	-7.1502	6.4538e-127	1.6671e-124	hypothetical protein
	CICLE_v10002254mg	57.0435	58.1324	54.5659	120.513	152.576	188.443	56.5806	153.844	1.4889	9.1844e-19	1.6303e-17	hypothetical protein
	CICLE_v10002276mg	9.42806	10.9035	10.694	1.44887	0.663193	1.97726	10.3419	1.36311	-2.8635	1.0692e-13	1.3356e-12	Bidirectional sugar transporter SWEET1 [Source:Projected from Arabidopsis thaliana (AT1G21460) UniProtKB/Swiss-Prot;Acc:Q8L9J7]
	CICLE_v10002282mg	0.193231	0.0636271	0.268648	5.41111	1.99031	5.11234	0.175169	4.17125	4.6702	8.403e-10	7.3137e-09	hypothetical protein
	CICLE_v10002288mg	1.8357	2.08202	1.55965	0	0.0700294	0.0749495	1.82579	0.0483263	-5.2018	6.1297e-06	3.2314e-05	hypothetical protein
	CICLE_v10002290mg	8.73311	8.54849	9.72708	0.166743	0.449761	2.58184	9.00289	1.06612	-3.0732	3.3165e-05	0.0001526	hypothetical protein
	CICLE_v10002294mg	197.164	188.155	221.501	6.26737	13.6559	16.9181	202.274	12.2804	-4.0135	2.8338e-39	1.324e-37	hypothetical protein
	CICLE_v10002297mg	331.667	410.201	300.152	26.684	52.7888	31.4718	347.34	36.9815	-3.1942	1.7593e-31	6.0546e-30	hypothetical protein
	CICLE_v10002299mg	0.750929	1.61847	1.06774	0	0	0	1.14571	0	-6.3747	7.0705e-06	3.6793e-05	hypothetical protein
	CICLE_v10002301mg	2.5154	2.65919	1.88662	0	0.545453	0.0486479	2.35374	0.198034	-3.5562	9.6335e-05	0.00040748	hypothetical protein
	CICLE_v10002311mg	27.7453	27.7773	26.6088	179.322	71.5708	106.146	27.3771	119.013	2.2199	3.4013e-09	2.7836e-08	Succinate dehydrogenase subunit 5, mitochondrial [Source:Projected from Arabidopsis thaliana (AT1G47420) UniProtKB/Swiss-Prot;Acc:Q9SX77]
	CICLE_v10002314mg	11.4901	11.7822	14.846	0.295094	0.096481	0.550718	12.7061	0.314098	-5.2926	1.8523e-36	7.8989e-35	hypothetical protein
	CICLE_v10002337mg	5.85008	5.05657	6.33462	12.3457	23.4653	6.69705	5.74709	14.1694	1.355	0.0021252	0.0067163	hypothetical protein
	CICLE_v10002346mg	190.484	176.391	187.876	437.484	526.173	451.07	184.917	471.576	1.4078	5.0768e-33	1.8582e-31	hypothetical protein
	CICLE_v10002348mg	0.0683592	0.067528	0	2.58428	2.81644	5.80256	0.0452957	3.73443	6.3846	2.3608e-08	1.7603e-07	LBD13 [Source:Projected from Arabidopsis thaliana (AT2G30340) UniProtKB/TrEMBL;Acc:A0A178VRU4]
	CICLE_v10002350mg	18.6551	17.934	18.1105	4.05313	9.49706	9.21878	18.2332	7.58966	-1.2335	4.6417e-05	0.0002078	hypothetical protein
	CICLE_v10002360mg	16.5246	17.8326	18.4855	55.2669	41.1928	38.627	17.6143	45.0289	1.4326	7.8211e-09	6.1693e-08	hypothetical protein
	CICLE_v10002362mg	4.28743	5.32557	5.66571	10.2083	36.3346	22.462	5.0929	23.0016	2.1946	6.0492e-08	4.2939e-07	hypothetical protein
	CICLE_v10002377mg	22.6737	21.6348	22.3132	8.43699	12.2938	8.77168	22.2072	9.83416	-1.1225	1.3327e-09	1.1384e-08	hypothetical protein
	CICLE_v10002378mg	7.41284	7.1854	7.97108	1.65418	5.01069	1.78758	7.52311	2.81748	-1.382	0.0013839	0.0045757	hypothetical protein
	CICLE_v10002390mg	2.80376	2.76967	3.4108	6.37931	7.76128	8.88609	2.99474	7.67556	1.4104	1.6511e-08	1.2595e-07	hypothetical protein
	CICLE_v10002398mg	0	0	0.221692	4.39089	0.364984	4.06251	0.0738972	2.93946	5.4495	4.923e-05	0.00021856	hypothetical protein
	CICLE_v10002399mg	60.3893	59.1162	62.9692	1.71817	1.94062	2.51421	60.8249	2.05767	-4.835	1.3659e-131	3.8371e-129	hypothetical protein
	CICLE_v10002410mg	0.705796	0.507064	0.401426	0	0.0660891	0	0.538096	0.0220297	-4.4069	0.0032647	0.0098335	hypothetical protein
	CICLE_v10002412mg	1.16398	0.903432	1.34374	0	0	0	1.13705	0	-7.0692	6.6078e-08	4.6756e-07	hypothetical protein
	CICLE_v10002416mg	0.14772	0.0972827	0.513437	0.56879	1.31867	0.81422	0.252813	0.90056	1.888	0.018277	0.044432	hypothetical protein
	CICLE_v10002430mg	15.6141	14.5577	15.7324	2.2108	5.30069	5.4797	15.3014	4.33039	-1.7898	1.079e-08	8.3762e-08	hypothetical protein
	CICLE_v10002433mg	4.01878	3.03582	4.49859	22.7147	27.7584	28.7965	3.85106	26.4232	2.8346	2.9392e-42	1.5115e-40	hypothetical protein
	CICLE_v10002438mg	58.8403	53.5375	60.5273	0.356822	2.33326	0.561867	57.6351	1.08398	-5.7055	1.9048e-28	5.8961e-27	hypothetical protein
	CICLE_v10002450mg	83.2813	86.399	83.6479	32.5016	54.4789	19.388	84.4427	35.4562	-1.1982	0.00069508	0.0024576	hypothetical protein
	CICLE_v10002464mg	14.8044	17.1235	15.1926	30.3057	37.0603	31.6073	15.7068	32.9911	1.1251	2.8415e-12	3.0938e-11	hypothetical protein
	CICLE_v10002467mg	9.25497	9.52021	10.4479	23.6947	23.8713	21.5854	9.74103	23.0505	1.3069	3.5128e-14	4.5844e-13	hypothetical protein
	CICLE_v10002471mg	0	0.0665309	0	0.707257	2.56674	1.78189	0.022177	1.68529	6.1339	8.8693e-06	4.5228e-05	hypothetical protein
	CICLE_v10002473mg	20.3364	17.179	19.4711	31.5845	36.2163	46.4082	18.9955	38.0697	1.0544	3.5058e-09	2.8629e-08	Ras-related protein RABC1 [Source:Projected from Arabidopsis thaliana (AT1G43890) UniProtKB/Swiss-Prot;Acc:O23657]
	CICLE_v10002486mg	8.51844	7.93596	8.64766	0.981813	2.99604	0.419903	8.36735	1.46592	-2.4759	1.5501e-05	7.5515e-05	hypothetical protein
	CICLE_v10002523mg	99.0481	91.5273	88.9257	49.8252	19.1289	34.0766	93.167	34.3436	-1.3439	0.00036615	0.0013799	hypothetical protein
	CICLE_v10002529mg	3.90798	3.10215	4.00217	9.52682	11.8602	18.1555	3.67077	13.1808	1.8897	6.5641e-10	5.7963e-09	hypothetical protein
	CICLE_v10002531mg	24.4689	24.0292	27.0451	7.64816	12.0383	12.4081	25.1811	10.6982	-1.1918	2.0645e-10	1.9179e-09	Cold regulated protein 27 [Source:Projected from Arabidopsis thaliana (AT5G42900) UniProtKB/TrEMBL;Acc:Q8L8T7]
	CICLE_v10002532mg	2.44759	2.47039	2.38571	6.36981	6.24784	3.8713	2.43457	5.49632	1.2462	0.00023615	0.00092553	hypothetical protein
	CICLE_v10002536mg	62.0664	56.2242	61.6775	229.811	207.702	188.021	59.9893	208.511	1.8679	6.3939e-25	1.6254e-23	hypothetical protein
	CICLE_v10002540mg	1.66652	1.91321	1.59682	2.55413	3.2475	14.5978	1.72552	6.7998	1.9949	0.0016886	0.0054687	hypothetical protein
	CICLE_v10002560mg	5.75047	6.12608	5.3495	1.36167	2.61312	3.1696	5.74202	2.38146	-1.2352	0.00020046	0.00079831	hypothetical protein
	CICLE_v10002566mg	53.9412	54.2617	56.7364	110.374	122.708	163.863	54.9798	132.315	1.3177	8.7909e-15	1.1966e-13	hypothetical protein
	CICLE_v10002567mg	18.1215	14.093	18.8957	0.796894	3.47046	1.10425	17.0368	1.79053	-3.2239	1.5263e-11	1.5713e-10	hypothetical protein
	CICLE_v10002569mg	0.47025	0.278719	0.73551	0	0	0	0.494826	0	-5.6859	0.0002177	0.00085967	hypothetical protein
	CICLE_v10002591mg	5.62888	7.65306	7.51024	52.6907	120.944	163.002	6.93073	112.212	4.0389	1.3374e-27	3.934e-26	hypothetical protein
	CICLE_v10002596mg	7.4716	5.02654	5.8431	0.811666	2.18934	0.213014	6.11375	1.07134	-2.462	0.00016235	0.00066023	hypothetical protein
	CICLE_v10002604mg	1.21344	1.31855	1.39181	0.063713	0	0.0668836	1.30793	0.0435322	-4.8671	2.8756e-05	0.00013368	hypothetical protein
	CICLE_v10002610mg	5.31615	6.07879	4.74594	12.0064	29.8164	5.57944	5.38029	15.8007	1.5932	0.0026121	0.0080734	hypothetical protein
	CICLE_v10002618mg	0.653329	0.871269	0.953736	1.74949	2.59081	2.23267	0.826112	2.19099	1.4571	1.7529e-05	8.4606e-05	hypothetical protein
	CICLE_v10002625mg	7.02706	6.57626	8.16283	2.00665	3.04757	2.17445	7.25539	2.40956	-1.5348	4.5978e-08	3.3054e-07	hypothetical protein
	CICLE_v10002644mg	528.56	777.559	542.812	132.447	318.821	213.797	616.31	221.688	-1.4487	4.1925e-06	2.2763e-05	hypothetical protein
	CICLE_v10002649mg	5.98202	5.96957	6.36487	1.79482	3.83526	1.95142	6.10549	2.52717	-1.2261	0.00043076	0.001598	hypothetical protein
	CICLE_v10002660mg	1.77899	1.997	2.3609	0.127375	0.666323	0.445711	2.04563	0.413136	-2.276	1.8672e-05	8.9545e-05	hypothetical protein
	CICLE_v10002663mg	1.80748	1.0713	2.41241	519.922	61.5861	417.475	1.76373	332.994	7.674	1.6208e-17	2.6433e-16	hypothetical protein
	CICLE_v10002672mg	5.71477	4.89257	5.56165	0.0400081	0.431662	0.461989	5.38967	0.31122	-4.0849	2.3146e-18	4.0042e-17	hypothetical protein
	CICLE_v10002675mg	502.217	397.832	527.512	3.8672	9.00873	5.01113	475.854	5.96235	-6.2766	8.561e-105	1.59e-102	hypothetical protein
	CICLE_v10002683mg	23.8857	24.886	23.0532	0.439089	1.66889	2.13184	23.9416	1.41327	-4.0618	2.6471e-24	6.4873e-23	hypothetical protein
	CICLE_v10002684mg	3.00216	3.28751	3.05762	7.69831	7.86252	12.4684	3.11576	9.34309	1.6332	5.1015e-11	5.0064e-10	hypothetical protein
	CICLE_v10002686mg	2.32761	2.03856	2.05174	0.20159	0.617906	1.11102	2.1393	0.643504	-1.7154	0.00082277	0.0028578	hypothetical protein
	CICLE_v10002687mg	48.1474	41.3126	45.4206	1.67352	1.93993	4.31215	44.9602	2.64187	-4.0507	2.0011e-34	7.7806e-33	hypothetical protein
	CICLE_v10002689mg	470.98	516.049	447.2	3396.5	1595.88	3340.09	478.076	2777.49	2.617	4.6783e-15	6.506e-14	hypothetical protein
	CICLE_v10002692mg	31.136	32.4721	32.6359	4.4431	18.1026	6.93651	32.0814	9.82739	-1.6866	0.0001512	0.00061827	hypothetical protein
	CICLE_v10002694mg	1.62939	1.56224	1.09935	3.5731	5.52851	3.27544	1.43033	4.12568	1.5777	1.3849e-05	6.8148e-05	hypothetical protein
	CICLE_v10002696mg	50.1757	50.8381	48.5582	2.23208	8.42564	3.76325	49.8573	4.80699	-3.3498	7.8365e-17	1.2256e-15	hypothetical protein
	CICLE_v10002698mg	12.8902	12.4674	11.0737	2.3436	2.25909	3.22375	12.1438	2.60881	-2.1666	3.1887e-21	6.5444e-20	hypothetical protein
	CICLE_v10002701mg	3.51385	2.55229	2.90962	0.217057	0.0532252	0.341788	2.99192	0.204024	-3.8282	1.8072e-10	1.6845e-09	hypothetical protein
	CICLE_v10002706mg	10.317	7.95435	9.70819	0.0528492	0.777558	0.332875	9.3265	0.387761	-4.5509	5.8643e-19	1.0518e-17	Probable calcium-binding protein CML44 [Source:Projected from Arabidopsis thaliana (AT1G21550) UniProtKB/Swiss-Prot;Acc:Q9LPK5]
	CICLE_v10002708mg	7.14146	9.9864	7.83338	33.4065	16.8133	31.3882	8.32041	27.2026	1.7848	9.8569e-07	5.9499e-06	E3 ubiquitin-protein ligase ATL23 [Source:Projected from Arabidopsis thaliana (AT5G42200) UniProtKB/Swiss-Prot;Acc:Q8L9W3]
	CICLE_v10002729mg	5.09885	5.32884	5.23963	0.0776004	0.304458	1.22193	5.22244	0.534663	-3.2788	1.2562e-06	7.4489e-06	hypothetical protein
	CICLE_v10002730mg	26.3244	23.6699	27.0478	40.6867	41.4359	69.0651	25.6807	50.3959	1.0228	2.1679e-05	0.00010307	hypothetical protein
	CICLE_v10002732mg	2.15507	1.89747	2.00288	3.34544	8.29995	6.30079	2.01847	5.98206	1.5992	8.8953e-06	4.534e-05	hypothetical protein
	CICLE_v10002738mg	2.79713	1.77385	2.44853	0.54395	0.782517	0.685223	2.33984	0.670563	-1.7477	2.8332e-06	1.5898e-05	hypothetical protein
	CICLE_v10002739mg	0.182582	0.157816	0.178483	0.946682	0.552431	1.82405	0.17296	1.10772	2.733	1.8173e-07	1.2126e-06	Protein SHI RELATED SEQUENCE 6 [Source:Projected from Arabidopsis thaliana (AT3G54430) UniProtKB/Swiss-Prot;Acc:Q9M2U4]
	CICLE_v10002741mg	205.967	200.456	209.182	39.8136	50.1146	53.9374	205.202	47.9552	-2.047	1.3464e-67	1.2103e-65	hypothetical protein
	CICLE_v10002743mg	1266.87	1569.96	1240.83	197.927	392.77	582.17	1359.22	390.956	-1.7746	1.7879e-07	1.194e-06	hypothetical protein
	CICLE_v10002746mg	116.838	119.56	120.538	60.9971	53.5958	45.8575	118.979	53.4835	-1.0816	8.8722e-08	6.1653e-07	hypothetical protein
	CICLE_v10002747mg	1014.24	752.829	1035.11	243.406	411.017	293.232	934.06	315.885	-1.5164	4.816e-12	5.1367e-11	hypothetical protein
	CICLE_v10002749mg	1053.2	930.316	1016.73	185.952	345.841	300.528	1000.08	277.44	-1.8116	4.1614e-18	7.0848e-17	hypothetical protein
	CICLE_v10002761mg	1.56082	0.906963	1.34029	0.0964147	0	0.455457	1.26936	0.183957	-2.7572	0.0028678	0.0087756	hypothetical protein
	CICLE_v10002766mg	126.668	124.268	118.839	475.936	245.699	296.487	123.258	339.374	1.5531	1.0696e-06	6.41e-06	hypothetical protein
	CICLE_v10002776mg	41.1847	42.4438	39.4879	11.008	13.3579	21.0106	41.0388	15.1255	-1.3977	9.0126e-09	7.0744e-08	hypothetical protein
	CICLE_v10002793mg	22.7534	25.3374	24.5882	10.2402	9.37453	12.6392	24.2263	10.7513	-1.1152	1.2781e-08	9.8463e-08	hypothetical protein
	CICLE_v10002801mg	15.1036	14.9464	15.7629	5.58712	6.66727	6.13108	15.271	6.12849	-1.2612	1.3238e-25	3.4591e-24	hypothetical protein
	CICLE_v10002813mg	20.3092	22.57	19.0747	72.2144	22.6107	71.4456	20.6513	55.4236	1.5085	0.00074161	0.0026037	hypothetical protein
	CICLE_v10002816mg	4.02644	3.73271	3.61713	0	0.127609	0.409724	3.7921	0.179111	-4.389	5.1426e-11	5.0445e-10	hypothetical protein
	CICLE_v10002831mg	24.7687	22.954	20.5017	9.78732	10.6519	6.89649	22.7415	9.11192	-1.2547	4.1457e-06	2.2532e-05	hypothetical protein
	CICLE_v10002841mg	51.3583	52.8616	50.2494	19.8699	31.9748	18.4376	51.4897	23.4274	-1.0864	4.0908e-06	2.227e-05	hypothetical protein
	CICLE_v10002859mg	48.1984	54.4359	47.58	19.9006	16.4778	21.6269	50.0714	19.3351	-1.3101	1.1442e-11	1.1894e-10	hypothetical protein
	CICLE_v10002869mg	1.47898	1.40688	2.28468	0.287613	0.169263	0.060385	1.72351	0.17242	-3.2328	6.0439e-06	3.1921e-05	hypothetical protein
	CICLE_v10002870mg	147.838	164.333	137.488	275.476	361.455	439.367	149.886	358.766	1.3026	2.9638e-12	3.2219e-11	hypothetical protein
	CICLE_v10002874mg	16.7537	15.4101	17.4695	49.5041	40.1039	52.8627	16.5444	47.4902	1.588	5.2426e-16	7.7461e-15	hypothetical protein
	CICLE_v10002876mg	1.33407	1.83034	1.39106	0	0.305357	0.163405	1.51849	0.156254	-3.2468	0.00016743	0.00067869	hypothetical protein
	CICLE_v10002885mg	1.96218	2.31906	2.32002	4.69138	4.74591	3.95918	2.20042	4.46549	1.0854	8.8885e-07	5.4016e-06	hypothetical protein
	CICLE_v10002887mg	0.425218	0.700078	0.591178	4.61415	3.94182	1.71876	0.572158	3.42491	2.6632	0.00030187	0.0011575	hypothetical protein
	CICLE_v10002899mg	131.946	121.127	129.739	323.491	206.339	268.768	127.604	266.199	1.1402	4.2548e-06	2.3064e-05	hypothetical protein
	CICLE_v10002900mg	1.17077	1.32175	1.51144	0.11709	0	0.0614586	1.33465	0.0595163	-4.4254	9.4964e-06	4.8077e-05	hypothetical protein
	CICLE_v10002907mg	27.1785	30.899	24.8181	8.52846	20.7058	10.6371	27.6319	13.2904	-1.0221	0.0021708	0.006848	hypothetical protein
	CICLE_v10002912mg	22.7521	25.6373	20.5669	1.181	2.22766	1.90733	22.9854	1.772	-3.6514	4.1054e-34	1.5798e-32	hypothetical protein
	CICLE_v10002925mg	20.2952	16.3286	20.6523	3.49217	1.81339	2.37208	19.0921	2.55922	-2.8156	2.4714e-18	4.2656e-17	hypothetical protein
	CICLE_v10002935mg	0.558636	0.852848	0.635456	2.34655	2.35392	1.7915	0.682314	2.16399	1.7278	9.0927e-05	0.00038642	hypothetical protein
	CICLE_v10002937mg	20.362	19.4771	21.5243	7.42205	9.41768	8.78078	20.4545	8.54017	-1.2061	3.5671e-19	6.47e-18	Protein phosphatase 1 regulatory subunit INH3 [Source:Projected from Arabidopsis thaliana (AT2G31305) UniProtKB/Swiss-Prot;Acc:Q8S8F7]
	CICLE_v10002943mg	1.20529	1.01424	0.698211	1.17195	1.88519	3.22329	0.97258	2.09347	1.1349	0.0088858	0.02377	hypothetical protein
	CICLE_v10002948mg	0.335623	1.65771	1.04988	0	0	0.184992	1.01441	0.0616641	-3.9421	0.019798	0.047688	hypothetical protein
	CICLE_v10002955mg	34.3122	32.6181	34.3077	9.3782	21.7559	18.2648	33.746	16.4663	-1.0045	0.00022205	0.00087514	hypothetical protein
	CICLE_v10002978mg	34.5687	30.5462	34.5246	1.99122	6.0095	3.05506	33.2132	3.68526	-3.1297	2.1168e-18	3.6705e-17	hypothetical protein
	CICLE_v10002979mg	370.462	351.47	365.843	1827.98	1046.31	4964.05	362.591	2612.78	2.8922	2.403e-09	2.0023e-08	hypothetical protein
	CICLE_v10002984mg	50.2474	61.8861	40.4353	330.069	88.3018	1225.81	50.8563	548.06	3.462	0.00030826	0.0011788	hypothetical protein
	CICLE_v10002988mg	11.8096	7.55572	9.18777	29.6224	33.5931	52.4796	9.51771	38.565	2.0671	1.3669e-13	1.6906e-12	hypothetical protein
	CICLE_v10002994mg	0.222016	0	0.463002	73.9068	0.80038	26.6774	0.228339	33.7948	7.3801	4.1606e-05	0.00018783	hypothetical protein
	CICLE_v10002998mg	0.719213	0.668675	0.926395	21.636	8.84602	20.9871	0.771428	17.1564	4.5608	7.5168e-24	1.7952e-22	hypothetical protein
	CICLE_v10003011mg	0.404235	0.349405	0.790321	0	0.052046	0	0.514654	0.0173487	-4.6783	0.0016253	0.0052775	hypothetical protein
	CICLE_v10003017mg	0.54244	0.401883	0.565613	2.99055	4.88881	17.0423	0.503312	8.30722	4.0657	4.8335e-07	3.0461e-06	hypothetical protein
	CICLE_v100030211mg	1.71332	1.81337	2.42455	0.128514	0.378159	0.809454	1.98375	0.438709	-2.15	0.0060396	0.016936	hypothetical protein
	CICLE_v10003027mg	3.13055	2.54843	3.74788	8.70568	8.00155	11.3757	3.14229	9.36097	1.6358	3.6843e-11	3.6603e-10	hypothetical protein
	CICLE_v10003031mg	0.3794	0	0.296707	2.78892	1.85624	5.12348	0.225369	3.25621	3.919	4.6657e-06	2.5126e-05	hypothetical protein
	CICLE_v10003034mg	0.0825258	0.163045	0.172103	0.346649	1.19004	0.727799	0.139224	0.754829	2.4694	0.017606	0.043035	hypothetical protein
	CICLE_v10003040mg	1.30385	1.37682	2.62534	5.19352	3.10275	3.519	1.76867	3.93842	1.2446	0.0045015	0.013048	hypothetical protein
	CICLE_v10003049mg	1.16877	0.724956	0.991968	3.59644	3.10762	3.5357	0.961899	3.41325	1.8949	4.1887e-10	3.7729e-09	hypothetical protein
	CICLE_v10003052mg	2.39502	1.77442	1.873	0	0	0	2.01415	0	-6.3705	3.547e-06	1.9551e-05	hypothetical protein
	CICLE_v10003066mg	51.2363	43.6016	50.9581	139.652	111.767	124.476	48.5987	125.298	1.4387	5.2048e-13	6.108e-12	hypothetical protein
	CICLE_v10003076mg	1.77185	1.75031	1.42765	0	0	0.0887844	1.64994	0.0295948	-5.6962	1.7137e-05	8.2839e-05	hypothetical protein
	CICLE_v10003078mg	20.2863	14.3479	20.5272	0.252108	1.05094	1.19094	18.3871	0.831332	-4.4339	3.3822e-28	1.0299e-26	hypothetical protein
	CICLE_v10003079mg	46.0111	46.2823	43.6759	10.7232	18.4371	18.5847	45.3231	15.915	-1.4714	1.1549e-12	1.3027e-11	hypothetical protein
	CICLE_v10003084mg	2.10317	1.73133	1.46201	4.10167	4.28102	5.35462	1.76551	4.5791	1.4275	2.2212e-06	1.2644e-05	hypothetical protein
	CICLE_v10003086mg	1.02014	0.895763	0.354573	1.46804	2.33502	2.41577	0.756825	2.07294	1.4887	0.0017464	0.0056341	hypothetical protein
	CICLE_v10003089mg	1.59288	1.7983	0.711826	1.91168	3.63295	4.76617	1.36767	3.43694	1.3536	0.018993	0.045951	hypothetical protein
	CICLE_v10003090mg	0.46981	0.185639	0.489881	0.690701	3.87129	3.62536	0.381776	2.72912	2.8562	0.0005718	0.0020593	AGAMOUS-like 87 [Source:Projected from Arabidopsis thaliana (AT1G22590) UniProtKB/TrEMBL;Acc:Q7X9H1]
	CICLE_v10003101mg	9.80077	8.62925	14.3295	19.0179	33.1377	35.1136	10.9198	29.0897	1.4557	1.2861e-06	7.62e-06	hypothetical protein
	CICLE_v10003110mg	5.48368	6.22955	6.00385	8.78178	11.579	15.415	5.90569	11.9252	1.0575	0.00057179	0.0020593	hypothetical protein
	CICLE_v10003112mg	0.968968	0.790718	0.988399	1.96871	2.29986	2.25245	0.916028	2.17367	1.3041	4.1176e-07	2.6169e-06	DNA topoisomerase 3-alpha [Source:Projected from Arabidopsis thaliana (AT5G63920) UniProtKB/Swiss-Prot;Acc:Q9LVP1]
	CICLE_v10003123mg	22.4813	21.2424	22.3093	229.353	286.039	1053.81	22.011	523.069	4.5939	1.7031e-19	3.1501e-18	hypothetical protein
	CICLE_v10003155mg	0.128327	0.126766	0.0446029	1.16791	1.58614	0.377239	0.0998985	1.04376	3.4446	0.00013511	0.00055712	hypothetical protein
	CICLE_v10003165mg	0.114556	0.0565817	0.298626	0.781939	0.707968	0.694566	0.156588	0.728158	2.3006	0.0072342	0.019899	hypothetical protein
	CICLE_v10003185mg	62.8118	65.2928	62.2449	3.41416	4.24639	3.62101	63.4498	3.76052	-4.0212	1.0509e-147	3.4731e-145	hypothetical protein
	CICLE_v10003187mg	0.630515	0.786755	0.726656	0.0696966	0.034181	0.219495	0.714642	0.107791	-2.6988	0.0004519	0.001664	hypothetical protein
	CICLE_v10003191mg	0.13239	0.0871865	0.115038	1.32074	0.681816	1.55673	0.111538	1.18643	3.4826	9.1289e-09	7.1582e-08	hypothetical protein
	CICLE_v10003194mg	1.31456	0.859056	1.41289	0.212377	0.124986	0.312123	1.1955	0.216495	-2.4074	7.2559e-07	4.4589e-06	Rho GTPase-activating protein REN1 [Source:Projected from Arabidopsis thaliana (AT4G24580) UniProtKB/Swiss-Prot;Acc:F4JQZ3]
	CICLE_v10003203mg	4.06319	4.85388	5.12354	0	0.681303	0.312501	4.6802	0.331268	-3.7821	1.8277e-08	1.3839e-07	Putative RING-H2 finger protein ATL69 [Source:Projected from Arabidopsis thaliana (AT5G07040) UniProtKB/Swiss-Prot;Acc:Q9FL42]
	CICLE_v10003217mg	4.72175	5.2263	5.45734	10.2155	15.235	15.9918	5.13513	13.8141	1.472	6.3662e-11	6.2015e-10	hypothetical protein
	CICLE_v10003219mg	5.43027	2.68212	5.66226	7.98343	9.17294	12.2119	4.59155	9.78942	1.1485	0.0018465	0.0059229	hypothetical protein
	CICLE_v10003220mg	14.8176	12.7529	12.9063	1.07152	1.41656	2.39639	13.4923	1.62816	-3.0101	2.0085e-24	4.9601e-23	hypothetical protein
	CICLE_v10003228mg	1.84826	1.52648	2.30634	0.286362	0.280879	0.868436	1.89369	0.478559	-1.9461	0.00017102	0.00069198	hypothetical protein
	CICLE_v10003239mg	0.786229	0.564849	1.41605	0.0750579	0.0736206	0.157586	0.922375	0.102088	-3.1249	0.0024409	0.0076004	hypothetical protein
	CICLE_v10003248mg	0.431619	0.568494	0.787602	0	0	0	0.595905	0	-6.3472	5.6394e-06	2.9947e-05	hypothetical protein
	CICLE_v10003253mg	0.214426	0.211819	0.279483	1.57622	1.21474	1.65465	0.235243	1.48187	2.7226	8.1582e-06	4.1916e-05	hypothetical protein
	CICLE_v10003265mg	1.52709	1.86769	2.04727	0.305453	0.561757	0.160327	1.81402	0.342512	-2.343	5.8127e-06	3.0809e-05	hypothetical protein
	CICLE_v10003281mg	0.38302	0.441423	0.399384	0	0	0.0703724	0.407942	0.0234575	-4.015	0.0094658	0.025112	hypothetical protein
	CICLE_v10003286mg	344.953	336.048	342.653	11.7459	14.2657	12.369	341.218	12.7935	-4.6809	0	0	hypothetical protein
	CICLE_v10003289mg	6.02249	5.65267	7.01641	20.7165	30.9799	28.0944	6.23053	26.5969	2.1416	2.1997e-35	8.9071e-34	hypothetical protein
	CICLE_v10003291mg	3.12621	2.93379	2.44482	6.23752	7.7281	7.5818	2.83494	7.18248	1.3921	0.00018108	0.00072823	hypothetical protein
	CICLE_v10003314mg	4.31619	4.20448	3.93801	13.7235	25.0073	19.2306	4.15289	19.3204	2.2586	1.1663e-18	2.0525e-17	hypothetical protein
	CICLE_v10003326mg	9.48035	9.86475	11.0423	25.1373	20.6054	41.3901	10.1291	29.0443	1.574	2.0722e-08	1.559e-07	hypothetical protein
	CICLE_v10003341mg	0.199903	0.263296	0.243184	1.15458	2.02471	2.68116	0.235461	1.95348	3.0859	2.729e-09	2.2581e-08	hypothetical protein
	CICLE_v10003356mg	8.36261	8.03145	9.44653	1.21969	0.239267	0	8.61353	0.486319	-4.0425	6.3651e-07	3.9416e-06	hypothetical protein
	CICLE_v10003357mg	3.70756	3.41831	3.09276	0.17304	0.0848632	0	3.40621	0.0859677	-5.2249	2.7522e-08	2.0312e-07	hypothetical protein
	CICLE_v10003364mg	91.3359	103.922	90.8293	11.4914	15.6902	20.1511	95.3623	15.7776	-2.5539	3.5076e-34	1.3521e-32	hypothetical protein
	CICLE_v10003381mg	150.133	148.919	159.072	1.301	0.69605	0.744952	152.708	0.914002	-7.3174	1.1324e-154	4.0396e-152	hypothetical protein
	CICLE_v10003384mg	19.7615	21.3513	18.7813	9.24113	9.54123	7.82887	19.9647	8.87041	-1.1081	2.6763e-08	1.9804e-07	hypothetical protein
	CICLE_v10003433mg	1.87323	3.56872	3.0694	12.5052	17.6407	13.7175	2.83711	14.6212	2.4154	5.8407e-12	6.1885e-11	hypothetical protein
	CICLE_v10003448mg	166.753	160.216	164.804	5.84203	10.542	8.45219	163.924	8.27875	-4.2647	1.5347e-108	3.1072e-106	hypothetical protein
	CICLE_v10003455mg	13.1343	12.5272	13.493	3.46515	4.83162	3.28096	13.0515	3.85924	-1.7015	9.5533e-17	1.4837e-15	hypothetical protein
	CICLE_v10003472mg	99.8133	95.9862	97.8122	17.4694	21.4301	28.818	97.8706	22.5725	-2.0699	1.1174e-28	3.4877e-27	hypothetical protein
	CICLE_v10003474mg	24.7533	18.2842	23.0205	0.702542	0.689089	0	22.0193	0.463877	-5.4821	5.4586e-16	8.0546e-15	hypothetical protein
	CICLE_v100034752mg	0.220552	0.217871	0.258722	0	0	0	0.232382	0	-5.3734	0.00047184	0.0017312	hypothetical protein
	CICLE_v10003476mg	0.167252	0.220291	0.0581325	0.878178	1.03363	1.35209	0.148559	1.08797	2.908	0.00013531	0.00055783	hypothetical protein
	CICLE_v10003488mg	1.11894	2.26885	1.90363	0.0618435	0.606592	0.259684	1.76381	0.309373	-2.4863	0.00083109	0.0028836	hypothetical protein
	CICLE_v10003489mg	0.114556	0.226327	0.179176	0.962386	1.65193	4.48311	0.173353	2.36581	3.7885	3.7902e-06	2.0759e-05	hypothetical protein
	CICLE_v10003495mg	6.5736	7.97323	7.28825	0.961189	4.28538	2.75188	7.27836	2.66615	-1.4283	0.0026225	0.0081022	hypothetical protein
	CICLE_v10003513mg	0.395529	0.279085	0.117836	0	0	0	0.26415	0	-4.5288	0.015517	0.038596	hypothetical protein
	CICLE_v10003517mg	0.251653	0.267715	0.524807	0.0406564	0	0.106699	0.348058	0.0491184	-2.7816	0.0038451	0.011347	hypothetical protein
	CICLE_v10003522mg	2.12441	1.40498	1.95235	0.529364	0.760297	1.23049	1.82725	0.840052	-1.0799	0.0031087	0.0094203	hypothetical protein
	CICLE_v10003535mg	5.2034	4.22225	4.77978	7.54582	11.6124	8.74077	4.73515	9.29967	1.0246	3.2365e-05	0.0001492	hypothetical protein
	CICLE_v10003538mg	0.83033	0.93741	0.565422	0	0	0.0373608	0.777721	0.0124536	-5.9705	1.3858e-07	9.3862e-07	hypothetical protein
	CICLE_v100035402mg	0	0	0	0.0429777	0.126464	0.451164	0	0.206869	4.7736	0.018573	0.045075	hypothetical protein
	CICLE_v10003572mg	0.357281	0.330878	0.372545	2.01664	6.07208	1.28004	0.353568	3.12292	3.1779	1.0695e-07	7.3566e-07	hypothetical protein
	CICLE_v10003578mg	0.760238	0.49203	0.601371	1.95456	2.18716	3.78577	0.617879	2.6425	2.1426	3.8659e-08	2.8044e-07	hypothetical protein
	CICLE_v10003592mg	9.10596	5.32371	5.23192	0.585452	0.957068	4.3021	6.55386	1.94821	-1.733	0.020724	0.049635	hypothetical protein
	CICLE_v10003604mg	2.82853	4.98085	4.2317	12.0104	6.33354	7.59194	4.0137	8.64528	1.1916	0.0081472	0.022035	hypothetical protein
	CICLE_v10003616mg	6.93829	7.04895	7.91112	15.7272	13.8573	13.3385	7.29945	14.3077	1.0404	1.8719e-07	1.2472e-06	hypothetical protein
	CICLE_v10003627mg	557.231	553.123	539.982	144.654	209.295	225.144	550.112	193.031	-1.4673	7.0245e-20	1.3355e-18	hypothetical protein
	CICLE_v10003646mg	1.15346	1.49551	1.61618	0.529935	0.594042	0.437097	1.42172	0.520358	-1.3881	0.0012469	0.0041642	hypothetical protein
	CICLE_v10003648mg	3.31999	2.16579	1.76357	49.7963	69.7477	36.0465	2.41645	51.8635	4.4808	3.5235e-37	1.5496e-35	Protein TRANSPARENT TESTA 1 [Source:Projected from Arabidopsis thaliana (AT1G34790) UniProtKB/Swiss-Prot;Acc:Q8VWG3]
	CICLE_v10003653mg	3.73737	3.77351	3.57407	1.64794	1.65892	1.61613	3.69498	1.641	-1.1116	1.2799e-07	8.7083e-07	hypothetical protein
	CICLE_v10003660mg	0.0637152	0.0629404	0.0166093	0.351271	0.410172	0.509228	0.0477549	0.423557	3.1864	4.633e-06	2.4968e-05	hypothetical protein
	CICLE_v10003661mg	2.17817	2.76645	1.6223	0.163382	0.24038	0	2.18897	0.134587	-3.9471	4.7872e-06	2.5738e-05	hypothetical protein
	CICLE_v10003664mg	18.5836	14.8901	15.7173	0.216834	2.55218	1.36575	16.397	1.37825	-3.5376	1.2613e-10	1.1945e-09	hypothetical protein
	CICLE_v10003671mg	5.21861	5.36643	6.37822	0.673794	1.32178	1.03741	5.65442	1.01099	-2.4349	9.0606e-15	1.2311e-13	hypothetical protein
	CICLE_v10003675mg	0.15251	0.100437	0.212033	6.40616	3.87482	37.2674	0.154993	15.8495	6.7053	7.002e-14	8.9002e-13	hypothetical protein
	CICLE_v10003681mg	1.28093	1.48227	1.98439	33.9741	55.866	19.6479	1.58253	36.496	4.5852	2.2812e-29	7.2718e-28	hypothetical protein
	CICLE_v10003687mg	7.10249	8.29864	8.44116	0	0.157326	0	7.94743	0.0524421	-7.152	2.2199e-11	2.2533e-10	AOX1D [Source:Projected from Arabidopsis thaliana (AT1G32350) UniProtKB/TrEMBL;Acc:A0A384LFI3]
	CICLE_v10003688mg	32.8239	28.0919	32.6681	7.5417	3.92205	3.13492	31.1946	4.86622	-2.5802	1.886e-11	1.9239e-10	hypothetical protein
	CICLE_v10003704mg	0.16642	0.164396	0.17353	0	0	0	0.168116	0	-4.3138	0.019733	0.047547	hypothetical protein
	CICLE_v10003709mg	1.77613	1.3159	2.04493	0.15543	0.5717	0.122373	1.71232	0.283168	-2.5452	4.1313e-05	0.00018669	hypothetical protein
	CICLE_v100037191mg	11.1502	10.0355	10.3347	22.8977	18.5033	20.4862	10.5068	20.6291	1.0418	2.31e-05	0.00010924	hypothetical protein
	CICLE_v10003720mg	111.755	111.147	119.304	17.9627	17.6188	40.6465	114.069	25.4093	-2.1243	6.6667e-10	5.881e-09	hypothetical protein
	CICLE_v10003722mg	7.04554	6.92852	7.71055	1.86634	0.621095	1.53938	7.2282	1.34227	-2.3438	2.0306e-08	1.5288e-07	hypothetical protein
	CICLE_v10003734mg	80.7372	69.6922	70.3932	8.30277	10.8062	7.0398	73.6075	8.71625	-3.0183	3.1652e-40	1.5264e-38	hypothetical protein
	CICLE_v10003745mg	2.11127	1.23832	2.09827	0.692842	0.339788	0.290928	1.81596	0.441186	-1.9468	0.00020412	0.00081147	hypothetical protein
	CICLE_v10003758mg	25.9971	26.7898	27.2481	69.0754	51.7048	51.9469	26.6783	57.5757	1.1867	1.3144e-07	8.9347e-07	hypothetical protein
	CICLE_v10003771mg	2.45681	3.36038	2.95589	0	0	0.937503	2.92436	0.312501	-3.2329	0.0044037	0.012809	hypothetical protein
	CICLE_v10003772mg	332.758	378.486	326.278	103.714	127.896	174.34	345.841	135.317	-1.3101	1.2292e-10	1.1661e-09	hypothetical protein
	CICLE_v10003780mg	0.102924	0.101673	0	0.918709	1.90825	2.26924	0.0681991	1.69873	4.6491	4.3492e-07	2.7579e-06	At5g48920 [Source:Projected from Arabidopsis thaliana (AT5G48920) UniProtKB/TrEMBL;Acc:Q9FI79]
	CICLE_v10003793mg	0.727184	0.574673	1.011	2.03635	3.59525	3.63407	0.770952	3.08856	2.0478	7.6876e-07	4.6985e-06	hypothetical protein
	CICLE_v10003795mg	0.18114	0.20876	0.188878	11.3814	9.23553	36.8086	0.192926	19.1418	6.6658	1.1711e-27	3.4494e-26	Laccase-15 [Source:Projected from Arabidopsis thaliana (AT5G48100) UniProtKB/Swiss-Prot;Acc:Q84J37]
	CICLE_v10003802mg	0.5254	0.346007	0.182615	6.34495	10.0116	7.23988	0.351341	7.86549	4.5255	4.5531e-17	7.1956e-16	hypothetical protein
	CICLE_v10003810mg	127.646	131.716	113.601	309.314	311.526	430.722	124.321	350.52	1.5481	8.5301e-17	1.3303e-15	Egg cell-secreted protein 1.1 [Source:Projected from Arabidopsis thaliana (AT1G76750) UniProtKB/Swiss-Prot;Acc:Q9SRD8]
	CICLE_v10003814mg	15.5651	15.1848	13.4074	1.21828	3.43549	4.26302	14.7191	2.97226	-2.2862	2.2398e-09	1.8719e-08	hypothetical protein
	CICLE_v10003815mg	0.857704	2.11819	1.53316	0.0643354	0	0	1.50302	0.0214451	-5.9601	1.1708e-05	5.8394e-05	hypothetical protein
	CICLE_v10003827mg	0.673499	0.554424	0.409659	1.7092	0.867142	2.59858	0.545861	1.72498	1.7175	0.0049429	0.01419	MEI2 C-terminal RRM only like 1 [Source:Projected from Arabidopsis thaliana (AT1G37140) UniProtKB/TrEMBL;Acc:Q4PT05]
	CICLE_v10003829mg	1.25439	1.37682	1.16265	10.1722	6.74733	19.8972	1.26462	12.2723	3.3277	2.0206e-12	2.2368e-11	hypothetical protein
	CICLE_v10003834mg	0.0760238	0.0750993	0.158543	1.19751	0.391528	0.419036	0.103222	0.669359	2.8162	0.015284	0.038108	hypothetical protein
	CICLE_v10003846mg	1.48011	2.77801	2.19154	4.47637	4.36017	4.73176	2.14989	4.52277	1.1299	0.00021079	0.00083456	hypothetical protein
	CICLE_v10003847mg	5.44721	5.8357	6.39991	23.0421	25.2086	25.4574	5.89427	24.5694	2.1176	4.2547e-29	1.3448e-27	hypothetical protein
	CICLE_v10003860mg	17.1172	15.9539	17.467	0.411646	3.76846	0.288087	16.846	1.4894	-3.4944	0.00078068	0.0027281	hypothetical protein
	CICLE_v10003867mg	1.50285	2.2508	1.56705	0.203635	0	0	1.77357	0.0678785	-4.6056	1.4273e-06	8.3989e-06	hypothetical protein
	CICLE_v10003874mg	0.220069	0.241547	0.433444	0	0.050372	0.053911	0.298353	0.034761	-3.0686	0.0037239	0.011038	hypothetical protein
	CICLE_v10003890mg	17.2788	17.4983	18.8415	1.20412	6.39403	3.79212	17.8729	3.79676	-2.2218	1.9465e-06	1.1165e-05	hypothetical protein
	CICLE_v10003894mg	0.0171541	0.0169455	0.0357738	0.0540417	0.0706758	0.472758	0.0232911	0.199159	3.1173	0.015199	0.037923	hypothetical protein
	CICLE_v10003903mg	20.9812	23.3814	24.9918	1.41136	2.61485	3.78629	23.1181	2.60416	-3.115	2.1331e-23	4.9779e-22	hypothetical protein
	CICLE_v10003912mg	4.38316	5.4693	5.47247	1.02959	3.02962	2.54311	5.10831	2.20077	-1.1859	0.002725	0.0083867	EDTS5 [Source:Projected from Arabidopsis thaliana (AT2G13810) UniProtKB/TrEMBL;Acc:A0A178VQ02]
	CICLE_v10003916mg	103.499	97.4434	104.638	2.7384	2.77858	1.88341	101.86	2.4668	-5.3028	4.5437e-117	1.0527e-114	hypothetical protein
	CICLE_v10003927mg	4.18131	3.0258	4.23319	0.510568	0.851346	0.964756	3.81344	0.775557	-2.2516	3.3781e-13	4.0274e-12	hypothetical protein
	CICLE_v10003929mg	7.09004	8.26092	7.20337	2.2909	5.43032	2.80572	7.51811	3.50898	-1.0589	0.0051336	0.014683	hypothetical protein
	CICLE_v10003933mg	3.70973	5.52799	4.13047	8.12149	14.3128	5.96102	4.45606	9.46512	1.134	0.0038204	0.011282	hypothetical protein
	CICLE_v10003963mg	224.731	228.126	233.349	82.9527	101.341	80.8483	228.735	88.3808	-1.3146	1.276e-20	2.5421e-19	hypothetical protein
	CICLE_v10003976mg	0.191145	0	0.0996557	0.903268	0.689089	0.948218	0.0969337	0.846858	3.2004	0.0066029	0.018331	hypothetical protein
	CICLE_v10003979mg	0	0	0	1.22666	0.109379	0.234128	0	0.523389	5.8832	0.0015564	0.0050743	hypothetical protein
	CICLE_v10003984mg	10.1925	10.3388	11.9475	0.969767	0.422754	1.69671	10.8263	1.02974	-3.3384	7.1961e-15	9.8729e-14	hypothetical protein
	CICLE_v10003996mg	13.1039	13.8337	12.9652	1.51675	1.05649	2.14605	13.3009	1.5731	-3.0234	1.7732e-27	5.1351e-26	hypothetical protein
	CICLE_v10003998mg	14.4156	16.9152	15.0314	5.01816	5.66037	3.68751	15.4541	4.78868	-1.6279	1.0496e-09	9.0654e-09	hypothetical protein
	CICLE_v10004009mg	1.49575	1.27608	1.0634	0.285586	0.210088	0.374747	1.27841	0.290141	-2.0881	0.0018434	0.0059139	hypothetical protein
	CICLE_v10004021mg	0	0	0	0.184556	0.120681	0.0968699	0	0.134036	4.7079	0.0094034	0.024961	hypothetical protein
	CICLE_v10004034mg	0	0	0.0212162	0.470071	0.314365	1.00936	0.00707208	0.597931	6.3913	3.2713e-06	1.8147e-05	hypothetical protein
	CICLE_v10004044mg	69.0167	71.8845	67.0054	36.1002	30.0641	25.8773	69.3022	30.6805	-1.1015	5.1783e-07	3.2443e-06	Protein GIGANTEA [Source:Projected from Arabidopsis thaliana (AT1G22770) UniProtKB/Swiss-Prot;Acc:Q9SQI2]
	CICLE_v10004048mg	0.27588	0.306591	0.251708	0.760484	1.10112	0.380156	0.27806	0.747254	1.4871	0.019369	0.046748	hypothetical protein
	CICLE_v10004049mg	0.748371	1.06593	0.617015	0.274145	0.322674	0.383716	0.810437	0.326845	-1.2652	0.0030078	0.0091529	hypothetical protein
	CICLE_v10004052mg	0.466441	0.592417	0.764292	12.5254	5.01031	4.92158	0.607716	7.48576	3.7348	2.5179e-10	2.3201e-09	hypothetical protein
	CICLE_v10004056mg	5.20776	4.20502	4.06088	0.570657	0.419797	1.14819	4.49122	0.712881	-2.6105	6.0427e-10	5.3578e-09	hypothetical protein
	CICLE_v10004062mg	0.580066	0.644639	0.756058	0	0	0	0.660254	0	-5.4852	0.00029595	0.0011379	hypothetical protein
	CICLE_v10004075mg	8.31789	9.47577	8.32352	0.0704421	1.58914	1.33105	8.70573	0.99688	-3.1227	8.9499e-07	5.436e-06	hypothetical protein
	CICLE_v10004082mg	4.48547	5.51694	4.49368	0.554152	0.588836	0.19391	4.83203	0.445633	-3.3672	1.3109e-14	1.7599e-13	hypothetical protein
	CICLE_v10004083mg	3.20392	3.6171	3.40045	0.961289	1.65004	1.7029	3.40716	1.43808	-1.2013	0.00054353	0.0019679	hypothetical protein
	CICLE_v10004099mg	1.74701	1.32442	1.5251	0.0426645	0	0	1.53218	0.0142215	-6.573	2.124e-07	1.406e-06	hypothetical protein
	CICLE_v10004103mg	1.88672	1.67469	1.73922	10.6243	9.91387	9.25395	1.76688	9.9307	2.5574	4.235e-30	1.3935e-28	hypothetical protein
	CICLE_v10004104mg	0.189342	0.0623466	0.180979	2.53512	2.27529	4.19194	0.144222	3.00078	4.4394	1.044e-21	2.2259e-20	hypothetical protein
	CICLE_v100041203mg	0.915222	0.638183	0.842048	0.282675	0.0554524	0.178045	0.798484	0.172058	-2.1343	0.0085721	0.023046	hypothetical protein
	CICLE_v10004145mg	3.71439	3.35827	4.10752	8.16946	8.01302	8.34796	3.72672	8.17682	1.1973	1.787e-14	2.3749e-13	hypothetical protein
	CICLE_v10004149mg	1.23166	1.31902	0.816175	2.49008	2.7151	2.06836	1.12228	2.42451	1.1703	4.295e-05	0.00019339	hypothetical protein
	CICLE_v10004154mg	0.633027	0.735036	0.64849	2.79897	1.21254	1.72623	0.672184	1.91258	1.6018	9.9889e-05	0.00042156	hypothetical protein
	CICLE_v10004169mg	0.300063	0.193313	0.353692	0.0822007	0.0940644	0.129437	0.282356	0.101901	-1.4157	0.014405	0.036216	Protein PRD1 [Source:Projected from Arabidopsis thaliana (AT4G14180) UniProtKB/Swiss-Prot;Acc:O23277]
	CICLE_v100041741mg	4.14557	3.91158	4.50154	0.165127	0.412276	0.330931	4.18623	0.302778	-3.7435	1.3808e-36	5.9383e-35	hypothetical protein
	CICLE_v10004178mg	2.92691	2.89132	1.74397	0	0	0	2.52074	0	-4.8955	0.0036691	0.010888	hypothetical protein
	CICLE_v10004179mg	100.946	95.959	100.954	8.69715	8.42844	8.91126	99.2865	8.67895	-3.454	7.6393e-159	2.9098e-156	hypothetical protein
	CICLE_v10004189mg	8.09048	8.6106	8.15448	3.85478	3.81891	3.66766	8.28519	3.78045	-1.0704	1.6569e-11	1.7017e-10	hypothetical protein
	CICLE_v10004216mg	6.45235	4.96204	5.88881	0.830577	2.31539	1.43789	5.76773	1.52795	-1.8837	1.8121e-08	1.3739e-07	hypothetical protein
	CICLE_v10004227mg	31.8536	30.8129	30.6236	11.732	11.0746	12.8971	31.0967	11.9012	-1.3246	1.8717e-21	3.9055e-20	hypothetical protein
	CICLE_v10004230mg	10.3417	11.1129	10.3655	4.34651	5.24712	4.21182	10.6067	4.60182	-1.1479	4.5597e-13	5.3705e-12	hypothetical protein
	CICLE_v10004233mg	2.72195	3.23958	3.21439	1.23978	2.26318	0.668814	3.05864	1.39059	-1.0842	0.011157	0.029003	hypothetical protein
	CICLE_v10004235mg	10.0749	9.24307	10.0561	0.336422	0.136543	0.535834	9.79135	0.336267	-4.8057	2.8174e-34	1.0879e-32	hypothetical protein
	CICLE_v10004238mg	6.41166	5.97053	5.78088	0.185313	1.68132	0.470126	6.05436	0.77892	-2.952	1.2853e-06	7.6173e-06	hypothetical protein
	CICLE_v10004243mg	1.36456	1.41426	1.63279	0.728226	0.679719	0.702814	1.47054	0.703586	-1.001	3.6191e-05	0.00016524	hypothetical protein
	CICLE_v10004246mg	0.512631	0.521743	0.647916	0	0.0800026	0.0856234	0.560763	0.0552087	-3.3171	1.4694e-06	8.6307e-06	hypothetical protein
	CICLE_v10004254mg	1.05309	1.32836	1.13187	0.102081	0.584068	0.125021	1.17111	0.27039	-2.0917	0.00099072	0.0033816	hypothetical protein
	CICLE_v10004255mg	29.298	29.8188	28.5391	12.7757	12.7025	11.8058	29.2186	12.428	-1.1702	2.2901e-15	3.2614e-14	hypothetical protein
	CICLE_v10004257mg	1.94089	1.53857	1.72399	0.264208	0.333191	0.0396223	1.73448	0.212341	-2.951	2.6037e-07	1.7084e-06	hypothetical protein
	CICLE_v10004258mg	0.724112	0.837433	0.589305	0.0927326	0.254679	0.0973472	0.71695	0.148253	-2.2275	4.6463e-05	0.00020792	hypothetical protein
	CICLE_v10004259mg	0.0352977	0.156908	0.184028	0	0	0	0.125411	0	-5.1295	0.0037893	0.011209	hypothetical protein
	CICLE_v10004264mg	0.717749	0.659555	0.887652	1.56004	1.18631	1.82168	0.754985	1.52267	1.0774	0.00077054	0.0026973	hypothetical protein
	CICLE_v10004265mg	1.21393	1.21206	1.07524	2.59067	2.48728	2.34547	1.16708	2.47447	1.147	2.6371e-07	1.729e-06	hypothetical protein
	CICLE_v10004272mg	3.55257	3.64836	3.28256	1.23739	0.905743	2.01631	3.4945	1.38648	-1.281	9.9886e-05	0.00042156	hypothetical protein
	CICLE_v10004273mg	99.1199	96.1046	101.068	15.0297	20.5427	18.3438	98.7642	17.9721	-2.4075	4.2682e-90	6.1486e-88	hypothetical protein
	CICLE_v10004275mg	0	0	0	0.0196901	0.231756	0.248039	0	0.166495	5.5788	0.0022081	0.0069545	hypothetical protein
	CICLE_v10004276mg	0.908473	0.742102	0.801548	0.238502	0.43188	0.462223	0.817375	0.377535	-1.0716	0.005264	0.015007	hypothetical protein
	CICLE_v10004281mg	1.3315	1.59835	1.33566	0.0530977	0.190964	0.2787	1.42184	0.174254	-3.0037	3.2369e-10	2.951e-09	hypothetical protein
	CICLE_v10004287mg	0.924897	0.761375	1.10505	0.101173	0.297706	0.403587	0.930442	0.267488	-1.7678	0.00043927	0.0016244	hypothetical protein
	CICLE_v10004297mg	2.6817	2.46929	2.98606	1.287	1.32485	1.25741	2.71235	1.28975	-1.0105	3.8789e-07	2.4757e-06	hypothetical protein
	CICLE_v100043002mg	40.3336	37.1702	42.4032	16.55	19.5905	20.0598	39.969	18.7334	-1.0384	5.2261e-21	1.06e-19	hypothetical protein
	CICLE_v10004302mg	1.51697	1.81601	1.55497	0.688502	0.635593	0.906998	1.62931	0.743698	-1.0786	6.2003e-05	0.00027035	DNA mismatch repair protein MSH3 [Source:Projected from Arabidopsis thaliana (AT4G25540) UniProtKB/Swiss-Prot;Acc:O65607]
	CICLE_v10004303mg	2.00467	1.88322	1.92636	3.59114	4.5143	4.20316	1.93808	4.10287	1.1356	1.6785e-09	1.4186e-08	hypothetical protein
	CICLE_v10004304mg	2.54814	2.76755	3.08824	14.2619	3.88884	3.36788	2.80131	7.17288	1.4907	0.0093935	0.024938	hypothetical protein
	CICLE_v10004326mg	1.80625	1.80307	1.60586	4.35262	2.83965	11.8842	1.73839	6.35881	1.9112	0.00012254	0.00050902	hypothetical protein
	CICLE_v10004349mg	7.37416	7.40848	8.40903	2.93275	2.86043	3.4938	7.73056	3.09566	-1.2622	2.7883e-13	3.3598e-12	hypothetical protein
	CICLE_v10004369mg	2.05138	1.46049	1.07914	78.8128	50.1588	175.778	1.53034	101.583	6.0995	4.3408e-40	2.0711e-38	hypothetical protein
	CICLE_v10004372mg	78.1491	90.271	75.4062	2.20027	1.65331	2.21521	81.2754	2.02293	-5.2641	4.6607e-132	1.3258e-129	hypothetical protein
	CICLE_v10004381mg	2.1266	2.51692	2.46848	0.0210678	0.0206644	0	2.37067	0.0139107	-7.3305	5.0546e-12	5.3886e-11	hypothetical protein
	CICLE_v10004389mg	7.96159	7.86477	7.96965	2.04371	4.0456	3.66671	7.932	3.25201	-1.2495	2.0249e-07	1.3431e-06	ABC transporter B family member 28 [Source:Projected from Arabidopsis thaliana (AT4G25450) UniProtKB/Swiss-Prot;Acc:Q8LPQ6]
	CICLE_v10004390mg	0	0	0	0.0222417	0.0436316	1.09738	0	0.387752	6.619	0.0011653	0.0039216	Phosphate transporter PHO1 [Source:Projected from Arabidopsis thaliana (AT3G23430) UniProtKB/Swiss-Prot;Acc:Q8S403]
	CICLE_v10004394mg	32.2965	28.987	30.9796	124.37	33.5386	57.3106	30.7544	71.7399	1.3395	0.0047499	0.013683	hypothetical protein
	CICLE_v10004410mg	8.55666	7.77713	8.72951	2.54235	3.1028	5.64332	8.35444	3.76282	-1.11	0.0001867	0.00074895	hypothetical protein
	CICLE_v10004417mg	15.5051	14.1226	16.7436	40.76	24.3647	26.9521	15.4571	30.6923	1.0777	0.00018187	0.00073117	hypothetical protein
	CICLE_v10004418mg	13.3323	11.5473	12.9764	3.2721	5.60193	4.12191	12.6187	4.33198	-1.4957	3.2522e-13	3.8876e-12	hypothetical protein
	CICLE_v10004419mg	25.6322	24.7353	24.6905	1.22732	1.18733	6.9891	25.0194	3.13458	-2.9767	7.3844e-07	4.5292e-06	hypothetical protein
	CICLE_v10004436mg	0.0694954	0.0228834	0.0241548	1.04603	0.524929	0.587346	0.0388445	0.719435	4.2999	1.0399e-06	6.2421e-06	hypothetical protein
	CICLE_v10004439mg	7.67979	6.84046	6.66765	1.78841	2.11824	3.45372	7.06263	2.45346	-1.482	1.5e-08	1.1489e-07	hypothetical protein
	CICLE_v10004441mg	1.48232	1.28377	1.56682	0.618385	0.606543	0.671542	1.44431	0.632157	-1.1324	0.00019419	0.00077514	hypothetical protein
	CICLE_v10004452mg	52.5173	51.1885	52.2602	11.5217	11.4956	10.5338	51.9887	11.1837	-2.1531	7.7497e-50	4.7978e-48	Cyclic nucleotide-gated ion channel 1 [Source:Projected from Arabidopsis thaliana (AT5G53130) UniProtKB/Swiss-Prot;Acc:O65717]
	CICLE_v100044531mg	86.1594	88.2055	83.5372	2.48389	4.03798	3.64566	85.9674	3.38918	-4.6196	6.7596e-158	2.4501e-155	hypothetical protein
	CICLE_v100044532mg	33.4319	26.9606	35.9658	0.351662	0.488648	0.646033	32.1194	0.495447	-5.9695	9.2631e-99	1.5624e-96	hypothetical protein
	CICLE_v10004456mg	67.831	62.0349	69.2221	9.26142	16.9877	17.2475	66.3627	14.4989	-2.1577	2.3027e-22	5.0884e-21	Heat shock protein 90-1 [Source:Projected from Arabidopsis thaliana (AT5G52640) UniProtKB/Swiss-Prot;Acc:P27323]
	CICLE_v10004458mg	50.5976	45.9311	49.4332	6.85882	8.90044	12.3537	48.6539	9.371	-2.3323	3.9424e-29	1.2496e-27	hypothetical protein
	CICLE_v10004466mg	0.313721	0.251798	0.265787	0	0.0605881	0	0.277102	0.020196	-3.7139	0.0012891	0.0042897	Condensin-2 complex subunit H2 [Source:Projected from Arabidopsis thaliana (AT3G16730) UniProtKB/Swiss-Prot;Acc:Q9LUR0]
	CICLE_v10004473mg	0.850435	0.749273	0.910734	0.217231	0.213072	0.430745	0.836814	0.287016	-1.4978	0.0014644	0.004807	hypothetical protein
	CICLE_v10004474mg	38.0713	36.5304	38.286	7.5333	9.05418	8.82152	37.6292	8.46967	-2.0968	6.3974e-77	7.1527e-75	Alkaline/neutral invertase C, mitochondrial [Source:Projected from Arabidopsis thaliana (AT3G06500) UniProtKB/Swiss-Prot;Acc:B9DFA8]
	CICLE_v10004491mg	56.0655	57.2094	58.0104	3.95407	3.00661	4.3222	57.0951	3.76096	-3.86	2.7906e-82	3.5035e-80	Probable plastid-lipid-associated protein 14, chloroplastic [Source:Projected from Arabidopsis thaliana (AT5G53450) UniProtKB/Swiss-Prot;Acc:Q9LV04]
	CICLE_v10004502mg	210.946	255.709	193.307	56.8588	69.8725	60.6826	219.988	62.4713	-1.7639	7.4321e-24	1.7806e-22	Scarecrow-like protein 8 [Source:Projected from Arabidopsis thaliana (AT5G52510) UniProtKB/Swiss-Prot;Acc:Q9FYR7]
	CICLE_v10004503mg	0.136162	0.201759	0.141979	4.07513	3.76334	10.232	0.159967	6.02348	5.2705	2.8776e-22	6.3215e-21	hypothetical protein
	CICLE_v10004505mg	0.374096	0.20787	0.0975196	0	0.0240828	0	0.226495	0.0080276	-4.6164	0.002892	0.0088424	hypothetical protein
	CICLE_v10004519mg	152.255	162.822	148.579	11.0916	11.2351	18.9535	154.552	13.7601	-3.4419	1.8988e-48	1.1471e-46	hypothetical protein
	CICLE_v10004521mg	0.316851	0.111785	0.0943965	0.4991	0.932462	0.598784	0.174344	0.676782	2.0005	0.0016495	0.0053507	hypothetical protein
	CICLE_v10004522mg	5.9161	5.81487	6.04516	1.38578	3.10029	2.77871	5.92538	2.42159	-1.258	4.5596e-06	2.4596e-05	hypothetical protein
	CICLE_v10004527mg	8.64179	7.67175	8.01858	3.13825	3.68595	2.8118	8.11071	3.212	-1.2759	7.796e-12	8.1716e-11	NIMA-related kinase 7 [Source:Projected from Arabidopsis thaliana (AT3G12200) UniProtKB/TrEMBL;Acc:F4J8P0]
	CICLE_v10004530mg	0.802505	0.566248	0.458242	0	0.0590423	0	0.608998	0.0196808	-4.8776	2.1821e-06	1.2427e-05	hypothetical protein
	CICLE_v10004534mg	28.449	29.248	27.4011	5.28898	8.31335	12.7305	28.3661	8.77762	-1.6592	6.4167e-09	5.0991e-08	hypothetical protein
	CICLE_v10004547mg	15.588	15.2129	16.4334	3.63214	5.69047	5.90048	15.7447	5.07436	-1.5904	3.2095e-18	5.5017e-17	hypothetical protein
	CICLE_v10004549mg	0.178561	0.333181	0.310316	0	0.0613069	0.0656141	0.274019	0.042307	-2.675	0.0049269	0.014148	hypothetical protein
	CICLE_v10004550mg	17.2728	14.9666	15.2747	0.239612	0.164516	0.276689	15.838	0.226939	-6.0731	1.0263e-76	1.1362e-74	hypothetical protein
	CICLE_v10004551mg	1.95182	1.597	2.05577	4.96886	3.89897	3.82516	1.8682	4.231	1.2552	2.4995e-06	1.416e-05	hypothetical protein
	CICLE_v10004552mg	7.19001	7.2333	7.56617	2.4782	2.79422	3.16073	7.32983	2.81105	-1.3291	8.8818e-15	1.2075e-13	AP-5 complex subunit mu [Source:Projected from Arabidopsis thaliana (AT2G20790) UniProtKB/Swiss-Prot;Acc:Q8W0Z6]
	CICLE_v10004560mg	299.837	294.964	293.925	29.907	23.6941	56.754	296.242	36.785	-2.9597	1.6613e-20	3.2893e-19	hypothetical protein
	CICLE_v10004563mg	1.6938	1.43071	1.71497	36.2442	7.66123	11.7174	1.61316	18.5409	3.6566	2.4842e-10	2.2927e-09	hypothetical protein
	CICLE_v10004570mg	3.73188	5.1611	5.22188	0.96077	2.08314	0.875873	4.70495	1.30659	-1.804	1.8692e-06	1.0768e-05	hypothetical protein
	CICLE_v10004574mg	595.412	598.689	591.712	21.8301	26.275	24.9611	595.271	24.3554	-4.5569	0	0	hypothetical protein
	CICLE_v10004580mg	9.17144	7.75056	8.38178	2.15522	4.62427	2.96949	8.43459	3.24966	-1.3359	9.6793e-07	5.8521e-06	hypothetical protein
	CICLE_v10004595mg	11.1131	10.2095	11.7617	4.6097	5.55163	5.75791	11.0281	5.30642	-1.0011	1.7308e-10	1.6173e-09	hypothetical protein
	CICLE_v10004598mg	10.2792	10.0994	10.0436	24.9087	16.7385	21.6441	10.1407	21.0971	1.1325	2.1377e-06	1.2193e-05	hypothetical protein
	CICLE_v10004611mg	0.440138	0.503436	0.410631	2.82184	1.2646	1.30238	0.451402	1.79627	2.091	3.9252e-05	0.00017799	hypothetical protein
	CICLE_v10004620mg	372.861	449.527	355.349	52.7153	119.202	109.433	392.579	93.7835	-2.0392	7.1687e-13	8.3128e-12	hypothetical protein
	CICLE_v10004629mg	9.88075	7.90507	8.61255	19.8333	19.215	16.1967	8.79946	18.415	1.1338	2.0765e-08	1.5613e-07	Ca2+-activated RelA/spot-like protein [Source:Projected from Arabidopsis thaliana (AT3G17470) UniProtKB/TrEMBL;Acc:A0A1I9LR76]
	CICLE_v10004634mg	38.2537	35.6716	39.3229	8.12217	8.8039	14.7175	37.7494	10.5478	-1.7925	1.0426e-13	1.3053e-12	hypothetical protein
	CICLE_v10004641mg	8.66592	8.96003	8.49397	36.2798	35.8529	9.29839	8.70664	27.1437	1.725	0.00036785	0.0013859	hypothetical protein
	CICLE_v10004653mg	7.81013	8.65785	8.09142	2.55805	3.05227	4.37408	8.18646	3.32813	-1.2534	5.4983e-08	3.9192e-07	hypothetical protein
	CICLE_v10004657mg	1.57067	1.43873	1.87599	0.029989	0.176488	0.094444	1.62846	0.100307	-3.9686	4.7389e-11	4.6647e-10	hypothetical protein
	CICLE_v10004659mg	18.1969	17.6865	18.5419	6.71121	6.58269	7.09896	18.1418	6.79762	-1.3561	8.2086e-21	1.6545e-19	Proline--tRNA ligase, chloroplastic/mitochondrial [Source:Projected from Arabidopsis thaliana (AT5G52520) UniProtKB/Swiss-Prot;Acc:Q9FYR6]
	CICLE_v10004660mg	125.291	124.663	128.085	40.1703	40.914	40.171	126.013	40.4184	-1.5788	2.0963e-39	9.8147e-38	hypothetical protein
	CICLE_v10004664mg	1.20348	0.663008	1.25489	0.0729114	0	0	1.04046	0.0243038	-5.3201	1.0173e-07	7.0193e-07	hypothetical protein
	CICLE_v10004677mg	20.4244	19.0675	17.6044	0.628517	0.667855	1.31959	19.0321	0.871986	-4.4059	4.5566e-54	3.1125e-52	hypothetical protein
	CICLE_v10004678mg	140.348	133.633	147.508	11.5832	9.37364	17.8327	140.496	12.9299	-3.3855	3.7933e-40	1.8215e-38	hypothetical protein
	CICLE_v10004681mg	1.45043	1.45518	1.3706	0.0237989	0.350147	0.0749495	1.4254	0.149632	-3.225	3.7081e-06	2.036e-05	hypothetical protein
	CICLE_v10004687mg	14.4231	13.6932	13.4615	1.43515	1.68418	2.28676	13.8593	1.80203	-2.895	1.4544e-45	8.171e-44	NHX4 [Source:Projected from Arabidopsis thaliana (AT3G06370) UniProtKB/TrEMBL;Acc:A0A384KPV5]
	CICLE_v10004694mg	5.55662	5.98128	5.05401	0.142707	0.653214	0.699107	5.53064	0.498343	-3.4566	2.7298e-15	3.8607e-14	hypothetical protein
	CICLE_v10004697mg	0.0309726	0	0	0.1301	0.510436	1.19503	0.0103242	0.611855	5.7777	0.00016856	0.0006826	hypothetical protein
	CICLE_v10004698mg	2.83901	2.33215	2.58636	0	0.0615625	0.0658877	2.58584	0.0424834	-5.8843	1.0701e-13	1.336e-12	hypothetical protein
	CICLE_v10004703mg	32.8034	33.3512	33.0006	11.3535	15.7171	10.9163	33.0517	12.6623	-1.3301	1.8771e-13	2.2976e-12	hypothetical protein
	CICLE_v10004709mg	9.47539	10.6612	10.4524	3.80341	2.9204	4.27499	10.1963	3.66627	-1.4127	2.2372e-10	2.0716e-09	hypothetical protein
	CICLE_v10004711mg	19.9289	19.9711	20.5072	52.9107	32.881	38.2223	20.1357	41.338	1.1208	2.828e-05	0.00013164	Bifunctional 3-dehydroquinate dehydratase/shikimate dehydrogenase, chloroplastic [Source:Projected from Arabidopsis thaliana (AT3G06350) UniProtKB/Swiss-Prot;Acc:Q9SQT8]
	CICLE_v10004717mg	19.9167	16.1847	18.6054	334.962	135.48	1327.9	18.2356	599.447	5.0734	2.5943e-09	2.1505e-08	hypothetical protein
	CICLE_v10004722mg	0.158283	0.0260597	0.055015	0.720272	0.760824	0.814277	0.0797859	0.765124	3.3204	2.9062e-06	1.6275e-05	hypothetical protein
	CICLE_v10004726mg	4.41708	3.9641	3.64248	1.27331	1.9626	1.94135	4.00789	1.72575	-1.1697	3.6188e-06	1.9904e-05	Pentatricopeptide repeat-containing protein At4g25270, chloroplastic [Source:Projected from Arabidopsis thaliana (AT4G25270) UniProtKB/Swiss-Prot;Acc:Q9SB36]
	CICLE_v10004732mg	103.036	102.667	99.1767	14.416	12.971	14.2673	101.626	13.8848	-2.8078	7.9029e-76	8.4572e-74	hypothetical protein
	CICLE_v10004737mg	1.74461	1.77725	2.38762	3.62594	3.91216	4.20705	1.96983	3.91505	1.0503	1.0877e-06	6.5061e-06	hypothetical protein
	CICLE_v10004738mg	0.245208	0.151391	0.255684	0	0	0	0.217428	0	-5.1208	0.0015465	0.0050473	hypothetical protein
	CICLE_v10004749mg	31.7779	34.2401	32.8198	0.938742	1.08413	1.09672	32.9459	1.03986	-4.9316	4.0458e-192	2.3926e-189	hypothetical protein
	CICLE_v10004756mg	6.41025	4.5644	4.51262	0.683407	0.50274	1.29135	5.16242	0.825831	-2.5956	5.6813e-11	5.5487e-10	hypothetical protein
	CICLE_v10004757mg	0.971481	0.933731	0.711826	6.23134	7.70763	3.09705	0.872346	5.67867	2.7681	3.3423e-11	3.3413e-10	Carboxyl-terminal-processing peptidase 3, chloroplastic [Source:Projected from Arabidopsis thaliana (AT3G57680) UniProtKB/Swiss-Prot;Acc:F4J3G5]
	CICLE_v10004783mg	257.164	281.988	260.29	884.06	769.686	522.506	266.481	725.417	1.5216	9.4795e-09	7.4202e-08	hypothetical protein
	CICLE_v10004784mg	15.2478	14.1262	14.3006	3.60053	3.8187	5.19325	14.5582	4.20416	-1.7402	3.9242e-20	7.5894e-19	hypothetical protein
	CICLE_v10004785mg	0.783121	1.3538	0.904067	1.32167	2.1318	2.71322	1.01366	2.05556	1.0524	0.0075282	0.020584	hypothetical protein
	CICLE_v10004786mg	1.21124	0.897385	1.35771	2.48031	3.61803	2.47021	1.15545	2.85618	1.363	1.7647e-05	8.5065e-05	hypothetical protein
	CICLE_v10004792mg	0.902528	0.795169	1.06826	38.7559	88.8412	67.1443	0.921985	64.9138	6.172	2.7691e-85	3.5971e-83	hypothetical protein
	CICLE_v10004816mg	68.1817	71.2694	69.5601	128.904	138.898	136.198	69.6704	134.667	1.0093	5.4886e-20	1.0489e-18	hypothetical protein
	CICLE_v10004817mg	0.0316566	0	0	1.06379	0.130427	0.488566	0.0105522	0.560927	5.7375	0.00025089	0.00097885	hypothetical protein
	CICLE_v10004821mg	1.07278	1.1203	0.862932	0	0.0947129	0.236523	1.01867	0.110412	-3.197	2.3597e-05	0.00011141	hypothetical protein
	CICLE_v10004832mg	2.33307	2.01296	1.6013	4.6209	5.44498	19.9568	1.98244	10.0076	2.3589	1.3467e-05	6.6412e-05	hypothetical protein
	CICLE_v10004838mg	109.351	122.958	105.824	5.18269	7.42582	7.94753	112.711	6.85201	-3.9962	1.107e-113	2.4632e-111	Xyloglucan galactosyltransferase XLT2 [Source:Projected from Arabidopsis thaliana (AT5G62220) UniProtKB/Swiss-Prot;Acc:F4K6F1]
	CICLE_v10004839mg	16.1798	14.4207	17.0796	34.9171	39.9035	49.4407	15.8934	41.4204	1.4345	1.1552e-19	2.167e-18	hypothetical protein
	CICLE_v10004862mg	13.1681	14.0064	15.2185	1.84168	3.67405	6.32426	14.131	3.94666	-1.8151	1.7155e-06	9.9338e-06	hypothetical protein
	CICLE_v10004863mg	0.0766821	0.151499	0.0266527	0.509996	0.868821	0.197243	0.0849447	0.525354	2.6718	0.003184	0.009628	hypothetical protein
	CICLE_v10004867mg	0.246227	0.189181	0.370856	0	0.0845393	0	0.268755	0.0281798	-3.1946	0.013379	0.033958	hypothetical protein
	CICLE_v10004880mg	16.3098	15.1995	16.429	4.7504	7.30612	7.54804	15.9794	6.53485	-1.2462	1.5818e-12	1.7651e-11	hypothetical protein
	CICLE_v10004881mg	142.884	158.476	139.636	42.0577	71.9302	54.2867	146.998	56.0915	-1.3483	8.649e-12	9.053e-11	UDP-glucuronate 4-epimerase 6 [Source:Projected from Arabidopsis thaliana (AT3G23820) UniProtKB/Swiss-Prot;Acc:Q9LIS3]
	CICLE_v10004884mg	0	0	0	0.147593	0.0723833	0.774688	0	0.331555	5.691	0.0020054	0.0063753	hypothetical protein
	CICLE_v10004886mg	0.22272	0.220012	0.265412	10.1906	5.80067	11.3291	0.236048	9.10681	5.3434	3.6573e-30	1.2123e-28	hypothetical protein
	CICLE_v10004897mg	4.98726	4.43667	4.74062	11.8923	10.1036	6.13573	4.72152	9.37721	1.0713	0.00087314	0.0030138	DEAD-box ATP-dependent RNA helicase 58, chloroplastic [Source:Projected from Arabidopsis thaliana (AT5G19210) UniProtKB/Swiss-Prot;Acc:Q3E9C3]
	CICLE_v10004899mg	0.149481	0.172273	0.181844	0.0261622	0.0769836	0.0411962	0.167866	0.048114	-1.7553	0.018841	0.045626	hypothetical protein
	CICLE_v10004905mg	41.0934	44.2707	35.8627	3.5961	9.2935	4.10332	40.409	5.66431	-2.8017	8.9102e-16	1.2977e-14	hypothetical protein
	CICLE_v10004909mg	9.68865	8.39825	10.1695	68.8954	55.2835	40.9894	9.41879	55.0561	2.6294	2.2178e-21	4.6148e-20	hypothetical protein
	CICLE_v10004921mg	0.247345	0.244337	0.110534	0	0.0363955	0	0.200739	0.0121318	-3.8501	0.017973	0.043828	hypothetical protein
	CICLE_v10004927mg	60.8399	64.7737	57.7058	16.9727	29.5286	14.7444	61.1065	20.4153	-1.5344	2.2862e-08	1.7081e-07	Pseudouridine synthase/archaeosine transglycosylase-like family protein [Source:Projected from Arabidopsis thaliana (AT4G14680) TAIR;Acc:AT4G14680]
	CICLE_v10004928mg	0	0.0323113	0	0.446531	0.168454	0.685099	0.0107704	0.433361	5.2579	0.00043974	0.0016257	hypothetical protein
	CICLE_v10004929mg	1.66714	1.67343	1.12153	8.61235	11.8541	15.2362	1.48737	11.9009	3.0389	7.3524e-27	2.0602e-25	hypothetical protein
	CICLE_v10004930mg	6.91233	5.85973	6.64534	0.643511	1.21188	1.35107	6.47247	1.06882	-2.5571	3.4843e-21	7.1313e-20	hypothetical protein
	CICLE_v10004935mg	0.0400444	0	0.0835104	0.925135	1.38175	0.595947	0.0411849	0.967612	4.6369	1.2321e-08	9.5183e-08	hypothetical protein
	CICLE_v10004944mg	1.06134	0.614598	0.419775	0	0.113089	0.121034	0.698571	0.0780411	-3.1401	0.00079084	0.0027571	hypothetical protein
	CICLE_v10004948mg	104.773	96.6541	107.056	12.656	10.5529	28.8006	102.828	17.3365	-2.5234	3.085e-12	3.346e-11	hypothetical protein
	CICLE_v10004956mg	1.91145	2.06523	1.96197	0.062727	0.184577	0.0329242	1.97955	0.0934095	-4.3368	1.0582e-12	1.201e-11	hypothetical protein
	CICLE_v10004969mg	5.24435	5.81065	4.13825	0.0744218	0	0.781253	5.06442	0.285225	-4.1421	6.347e-06	3.3326e-05	hypothetical protein
	CICLE_v10004970mg	0.322098	0.459595	0.671716	0	0.0368628	0.118358	0.48447	0.0517403	-3.2118	0.0025907	0.0080162	hypothetical protein
	CICLE_v10004973mg	0	0.07096	0.411963	2.67791	0.517927	8.27513	0.160974	3.82365	4.6329	4.7235e-05	0.00021091	hypothetical protein
	CICLE_v10004977mg	2.67604	2.78716	2.4264	0.152727	0.898812	0.448915	2.62987	0.500151	-2.3715	4.374e-06	2.3657e-05	hypothetical protein
	CICLE_v10004979mg	49.7727	49.1865	53.0395	202.26	110.122	192.526	50.6662	168.303	1.8107	3.9764e-10	3.5946e-09	hypothetical protein
	CICLE_v100049802mg	0.745961	1.20229	0.982521	2.96849	1.37494	4.15494	0.976925	2.83279	1.5984	0.0017153	0.0055441	hypothetical protein
	CICLE_v10004981mg	8.10549	8.66006	6.99633	0.231438	1.10981	0.863839	7.92063	0.735028	-3.4105	1.128e-15	1.6334e-14	hypothetical protein
	CICLE_v10004985mg	13.0242	11.889	13.6395	2.6108	8.96281	2.33584	12.8509	4.63648	-1.4413	0.0026836	0.0082762	hypothetical protein
	CICLE_v10004986mg	1.06353	0.712903	0.990145	0.239322	0.0782463	0.0418718	0.922192	0.119813	-2.8454	0.0002241	0.00088253	hypothetical protein
	CICLE_v10004996mg	0.381855	0.264048	0.597252	0	0.0786631	0	0.414385	0.026221	-3.9073	0.0041726	0.012216	hypothetical protein
	CICLE_v10005000mg	0.03482	0	0	1.68201	0	0.23031	0.0116067	0.637438	5.8386	0.004246	0.012408	hypothetical protein
	CICLE_v10005005mg	7.62756	7.49271	8.44217	0.604097	0.746147	1.15088	7.85415	0.833708	-3.1906	9.0532e-36	3.7331e-34	hypothetical protein
	CICLE_v10005007mg	0.111928	0.26852	0.100037	0	0	0.0176267	0.160161	0.00587558	-4.6739	0.0021433	0.0067697	hypothetical protein
	CICLE_v10005008mg	2.19077	2.12922	2.06329	0.148424	0.181978	0.116858	2.12776	0.149087	-3.7735	1.7053e-12	1.9e-11	hypothetical protein
	CICLE_v10005014mg	5.42536	3.88818	4.69579	10.8733	10.9938	11.6489	4.66978	11.172	1.3202	5.935e-11	5.7889e-10	hypothetical protein
	CICLE_v10005019mg	6.96438	7.49273	7.16604	23.6058	13.3051	17.5845	7.20771	18.1652	1.4172	1.6639e-06	9.665e-06	hypothetical protein
	CICLE_v10005038mg	0.035335	0.0698106	0.110534	1.29871	0.0363955	1.67496	0.0718931	1.00336	3.8936	0.0015638	0.0050978	hypothetical protein
	CICLE_v10005040mg	1.20422	0.978093	0.948722	0	0.330763	0.0295001	1.04368	0.120088	-3.1041	0.0012092	0.0040542	hypothetical protein
	CICLE_v10005061mg	33.2853	30.7969	33.8742	154.951	117.666	215.649	32.6522	162.755	2.3782	1.5027e-21	3.1583e-20	hypothetical protein
	CICLE_v10005064mg	5.92886	6.10983	6.5256	12.9901	14.023	13.1524	6.18809	13.3885	1.1733	1.3484e-12	1.5144e-11	hypothetical protein
	CICLE_v10005065mg	6.95695	6.6609	7.87914	0.606932	2.20485	1.51024	7.16566	1.44068	-2.2895	2.5317e-09	2.1025e-08	IQ-domain 12 [Source:Projected from Arabidopsis thaliana (AT5G03960) TAIR;Acc:AT5G03960]
	CICLE_v10005072mg	5.10942	4.45183	5.62701	1.86889	1.65571	1.96189	5.06275	1.82883	-1.4066	3.3475e-09	2.7415e-08	hypothetical protein
	CICLE_v10005073mg	8.20338	7.97345	6.80185	2.62934	2.61293	2.76019	7.65956	2.66749	-1.4643	1.1754e-11	1.2195e-10	Mitochondrial carrier protein MTM1 [Source:Projected from Arabidopsis thaliana (AT4G27940) UniProtKB/Swiss-Prot;Acc:Q944H5]
	CICLE_v10005075mg	2.50206	2.33875	1.59903	8.61697	11.3062	20.0193	2.14661	13.3142	2.667	3.6071e-14	4.6966e-13	Probable beta-1,4-xylosyltransferase IRX10 [Source:Projected from Arabidopsis thaliana (AT1G27440) UniProtKB/Swiss-Prot;Acc:Q9FZJ1]
	CICLE_v10005099mg	20.2419	22.0236	22.3524	3.37489	8.90824	5.21223	21.5393	5.83179	-1.8546	2.7795e-09	2.2969e-08	hypothetical protein
	CICLE_v10005100mg	8.12705	7.3592	7.21539	22.4492	17.5305	17.2365	7.56721	19.0721	1.4083	1.1992e-09	1.0302e-08	hypothetical protein
	CICLE_v10005101mg	188.672	196.017	189.621	2461.59	354.091	1066.89	191.436	1294.19	2.8859	1.0294e-06	6.1841e-06	hypothetical protein
	CICLE_v10005102mg	0.14377	0.0710108	0.224868	35.4039	10.1068	38.6713	0.146549	28.0607	7.6765	3.2109e-30	1.0674e-28	hypothetical protein
	CICLE_v10005112mg	1.80878	1.5009	1.58429	0.303911	0.223569	0.319035	1.63133	0.282172	-2.4733	1.8012e-07	1.2022e-06	hypothetical protein
	CICLE_v10005146mg	205.601	220.611	206.596	64.6176	53.8259	157.636	210.936	92.0265	-1.1555	0.0025894	0.0080131	hypothetical protein
	CICLE_v10005149mg	3.6836	4.16873	3.54264	82.0592	86.6027	93.6728	3.79833	87.4449	4.5807	5.2337e-176	2.3523e-173	hypothetical protein
	CICLE_v10005151mg	12.7542	11.8346	12.0125	0.106017	0.103987	0.160757	12.2004	0.123587	-6.5771	4.7909e-104	8.7534e-102	Trehalose 6-phosphate phosphatase [Source:Projected from Arabidopsis thaliana (AT5G51460) UniProtKB/TrEMBL;Acc:A0A178UCG0]
	CICLE_v10005157mg	0	0	0	0.150437	1.18045	0.315847	0	0.548912	6.3756	9.9961e-05	0.00042178	hypothetical protein
	CICLE_v10005158mg	0.0284281	0.0280825	0.0296426	0.238825	0.20497	1.3789	0.0287177	0.607565	4.424	0.00037556	0.0014111	hypothetical protein
	CICLE_v10005159mg	1.45653	1.53105	1.61611	0.176485	0.788593	0.288194	1.53457	0.417757	-1.8482	0.00033551	0.0012734	hypothetical protein
	CICLE_v10005161mg	12.8114	12.8934	14.279	1.29199	3.664	3.68555	13.3279	2.88051	-2.1853	2.2802e-10	2.1096e-09	hypothetical protein
	CICLE_v10005170mg	0.626372	0.293095	0.825008	1.03858	1.12056	1.49003	0.581491	1.21639	1.1261	0.020699	0.049587	Protein disulfide isomerase pTAC5, chloroplastic [Source:Projected from Arabidopsis thaliana (AT4G13670) UniProtKB/Swiss-Prot;Acc:A1A6M1]
	CICLE_v10005172mg	6.18468	6.08484	4.70665	1.04753	2.28612	1.9244	5.65872	1.75268	-1.6562	4.2099e-08	3.043e-07	hypothetical protein
	CICLE_v10005176mg	65.6491	60.8621	65.1856	20.6374	15.8215	19.7968	63.8989	18.7519	-1.6988	3.6192e-18	6.1852e-17	hypothetical protein
	CICLE_v10005181mg	0.0385967	0	0	0.162125	1.74923	2.97838	0.0128656	1.62991	6.8635	8.1031e-06	4.1661e-05	hypothetical protein
	CICLE_v10005185mg	19.8703	21.9434	22.1852	6.4633	5.85683	6.71605	21.333	6.34539	-1.688	3.316e-22	7.2561e-21	hypothetical protein
	CICLE_v10005189mg	0.226893	0.160095	0.405576	0.953061	0.968197	1.67939	0.264188	1.20022	2.2415	6.1332e-05	0.00026753	hypothetical protein
	CICLE_v10005200mg	41.3717	42.5673	42.0634	6.3561	10.8748	8.22677	42.0008	8.48588	-2.2624	8.3082e-32	2.9037e-30	hypothetical protein
	CICLE_v10005211mg	0.644104	0.286322	0.63804	2.40118	1.16101	2.91119	0.522822	2.1578	2.1225	7.3046e-05	0.00031484	hypothetical protein
	CICLE_v10005215mg	202.398	192.386	198.19	114.586	80.5713	85.1233	197.658	93.4267	-1.0017	1.8584e-05	8.918e-05	[Pyruvate dehydrogenase (acetyl-transferring)] kinase, mitochondrial [Source:Projected from Arabidopsis thaliana (AT3G06483) UniProtKB/Swiss-Prot;Acc:Q9SBJ1]
	CICLE_v10005216mg	85.8601	79.5128	86.8939	20.3209	19.986	30.3059	84.0889	23.5376	-1.7833	1.3446e-19	2.5015e-18	hypothetical protein
	CICLE_v10005220mg	3.76975	4.38786	3.5042	0.122751	0.5418	0.869798	3.88727	0.511449	-2.9125	1.2484e-08	9.6347e-08	hypothetical protein
	CICLE_v10005225mg	34.3579	32.6125	34.3525	336.011	121.395	276.753	33.7743	244.72	2.9488	3.2399e-14	4.2356e-13	hypothetical protein
	CICLE_v10005226mg	1.61583	1.34415	1.68486	4.24204	4.5112	6.14065	1.54828	4.96463	1.7349	1.9191e-09	1.6134e-08	hypothetical protein
	CICLE_v10005233mg	2.56522	2.28062	2.43408	37.9825	16.0382	32.1526	2.42664	28.7245	3.653	1.0046e-22	2.2599e-21	hypothetical protein
	CICLE_v10005234mg	9.40947	8.71562	9.83694	1.79656	5.91583	4.28384	9.32067	3.99874	-1.1975	0.0010846	0.0036698	Probable ADP-ribosylation factor GTPase-activating protein AGD11 [Source:Projected from Arabidopsis thaliana (AT3G07940) UniProtKB/Swiss-Prot;Acc:Q8L7A4]
	CICLE_v10005237mg	18.3956	14.9135	18.9169	4.66289	6.14169	3.63623	17.4087	4.8136	-1.7927	3.687e-13	4.3794e-12	Probable membrane-associated kinase regulator 5 [Source:Projected from Arabidopsis thaliana (AT5G52870) UniProtKB/Swiss-Prot;Acc:Q9FLX4]
	CICLE_v10005243mg	30.7036	29.5481	28.5294	3.78781	4.28919	6.78882	29.5937	4.95527	-2.5328	6.428e-28	1.9184e-26	hypothetical protein
	CICLE_v10005244mg	5.51966	5.71531	6.37955	25.001	19.6932	18.4009	5.87151	21.0317	1.917	2.9984e-15	4.2193e-14	hypothetical protein
	CICLE_v10005245mg	0.265279	0.29949	0.553225	4.25823	4.72317	1.42042	0.372665	3.46727	3.3017	5.6448e-08	4.0182e-07	Protein STRICTOSIDINE SYNTHASE-LIKE 2 [Source:Projected from Arabidopsis thaliana (AT2G41290) UniProtKB/Swiss-Prot;Acc:Q9SLG8]
	CICLE_v10005259mg	25.8374	21.5742	22.2211	4.50664	4.69283	7.5176	23.2109	5.57236	-2.0091	1.3034e-17	2.1428e-16	hypothetical protein
	CICLE_v10005261mg	8.19669	7.27748	7.30116	0.348483	1.33306	0.951144	7.59178	0.877562	-3.0824	4.4176e-16	6.566e-15	hypothetical protein
	CICLE_v10005283mg	2.32592	2.58286	2.50892	0.269517	0.875681	0.778056	2.47256	0.641085	-1.9215	5.2808e-07	3.3002e-06	hypothetical protein
	CICLE_v10005284mg	44.0387	44.9439	45.4658	8.71216	9.83298	13.2592	44.8161	10.6014	-2.0303	1.8203e-31	6.2551e-30	hypothetical protein
	CICLE_v10005289mg	3.17523	1.99917	2.72875	4.50692	5.17536	5.65436	2.63438	5.11221	1.0133	6.4091e-05	0.00027865	hypothetical protein
	CICLE_v10005290mg	29.3971	26.7487	30.4242	7.27335	14.365	6.56428	28.8567	9.40087	-1.572	2.4946e-07	1.6411e-06	hypothetical protein
	CICLE_v10005291mg	248.153	236.893	242.936	73.0471	84.7857	92.2601	242.661	83.3643	-1.488	3.3338e-46	1.9015e-44	hypothetical protein
	CICLE_v10005298mg	35.8246	36.0952	36.3336	76.2416	70.1453	72.9719	36.0845	73.1196	1.0841	5.4989e-13	6.433e-12	hypothetical protein
	CICLE_v10005308mg	35.0865	30.9252	34.8564	96.6053	49.3247	107.299	33.6227	84.4096	1.4035	1.489e-05	7.2773e-05	hypothetical protein
	CICLE_v10005317mg	0.235567	0.299188	0.14036	9.18818	6.5512	6.23242	0.225038	7.32393	5.0956	8.5084e-28	2.5326e-26	hypothetical protein
	CICLE_v10005335mg	21.361	18.5193	22.7446	8.97944	13.7929	6.04705	20.875	9.60645	-1.0614	0.00066659	0.0023673	hypothetical protein
	CICLE_v10005336mg	1.84527	2.3658	1.96504	8.08088	12.5362	5.58321	2.05871	8.73344	2.1381	3.4886e-09	2.8498e-08	hypothetical protein
	CICLE_v10005337mg	22.3242	22.1437	20.3962	7.06197	10.5324	10.0199	21.6214	9.20478	-1.1864	2.693e-12	2.9407e-11	hypothetical protein
	CICLE_v10005338mg	0.283478	0.36004	0.548951	0	0	0	0.39749	0	-5.5909	0.00024463	0.00095575	hypothetical protein
	CICLE_v10005341mg	1.89068	1.72402	1.76925	0.45818	0.399472	1.06884	1.79465	0.642165	-1.4415	0.0042647	0.01246	hypothetical protein
	CICLE_v10005345mg	0.0717308	0.212576	0.224386	0	0	0	0.169564	0	-4.5423	0.014946	0.037358	hypothetical protein
	CICLE_v10005363mg	11.4125	9.1842	10.4638	36.0569	20.014	22.1251	10.3535	26.0653	1.4236	1.4015e-05	6.8861e-05	hypothetical protein
	CICLE_v10005366mg	1.73352	2.63208	1.50631	0.26969	0.892774	0.495443	1.9573	0.552636	-1.7962	0.00038852	0.0014552	Transcription factor TCP19 [Source:Projected from Arabidopsis thaliana (AT5G51910) UniProtKB/Swiss-Prot;Acc:Q9LT89]
	CICLE_v10005370mg	24.4744	35.2445	24.4089	1.52579	5.38767	3.55938	28.0426	3.49094	-2.9883	4.5337e-14	5.8421e-13	Protein EXORDIUM-like 3 [Source:Projected from Arabidopsis thaliana (AT5G51550) UniProtKB/Swiss-Prot;Acc:Q9FHM9]
	CICLE_v10005376mg	9.93106	10.1102	10.5362	0.227704	3.12681	0.286842	10.1925	1.21378	-3.0668	0.00012733	0.00052719	hypothetical protein
	CICLE_v10005384mg	35.5539	38.6439	36.1902	5.14515	8.03233	13.4888	36.796	8.88877	-2.0182	9.5015e-11	9.0902e-10	hypothetical protein
	CICLE_v10005385mg	0.489997	0.822865	1.02186	7.46108	3.68434	9.34482	0.778241	6.83008	3.2051	8.4186e-11	8.1094e-10	hypothetical protein
	CICLE_v10005388mg	25.5182	25.8279	25.6361	8.28588	15.1831	7.6307	25.6607	10.3666	-1.2615	4.2565e-06	2.3066e-05	hypothetical protein
	CICLE_v10005402mg	1.81615	1.8996	1.89374	0.0373958	0.0733594	0.0785134	1.86983	0.0630895	-4.8407	7.788e-11	7.518e-10	hypothetical protein
	CICLE_v10005403mg	15.4819	19.68	15.1247	6.12393	7.40923	6.20024	16.7622	6.5778	-1.2958	2.0446e-10	1.9011e-09	hypothetical protein
	CICLE_v10005414mg	0	0.0276131	0.0291472	0.0880624	0.172752	0.400593	0.0189201	0.220469	3.5684	0.012915	0.032939	Adenylate isopentenyltransferase 5, chloroplastic [Source:Projected from Arabidopsis thaliana (AT5G19040) UniProtKB/Swiss-Prot;Acc:Q94ID2]
	CICLE_v10005415mg	53.0191	46.7783	52.2052	19.0182	23.0698	17.5052	50.6675	19.8644	-1.2911	1.4788e-15	2.1248e-14	hypothetical protein
	CICLE_v10005421mg	3.21247	3.43785	3.98775	68.8754	89.0248	299.414	3.54602	152.438	5.4504	5.679e-28	1.7039e-26	hypothetical protein
	CICLE_v10005422mg	1.18592	1.19939	1.29547	6.16751	12.2733	12.7932	1.22693	10.4113	3.1183	7.1745e-24	1.7263e-22	hypothetical protein
	CICLE_v10005438mg	75.4033	73.3473	68.9696	16.7319	28.6841	25.3067	72.5734	23.5742	-1.5817	9.9719e-17	1.5476e-15	hypothetical protein
	CICLE_v10005440mg	0.708029	1.25896	0.442966	0	0.0486187	0	0.803317	0.0162062	-5.4375	0.00013462	0.00055531	hypothetical protein
	CICLE_v10005441mg	126.468	133.266	125.144	9.92298	26.182	12.6846	128.293	16.2632	-2.9484	3.0255e-19	5.5098e-18	hypothetical protein
	CICLE_v10005443mg	84.408	82.8779	71.2123	5.81882	20.0984	10.6428	79.4994	12.1867	-2.6845	1.1481e-12	1.2965e-11	hypothetical protein
	CICLE_v10005448mg	11.6745	11.7166	11.5258	25.4324	31.4056	26.3899	11.639	27.7426	1.3087	6.5645e-20	1.2491e-18	hypothetical protein
	CICLE_v10005454mg	0.343669	0.594108	0.358351	0.0451119	0.044248	0.0947135	0.432043	0.0613578	-2.7804	0.0077004	0.021006	hypothetical protein
	CICLE_v10005459mg	4.82989	4.38947	5.95714	0.637621	1.0234	2.1906	5.05883	1.28387	-1.9473	3.848e-06	2.1061e-05	hypothetical protein
	CICLE_v10005461mg	8.92105	9.10219	7.59896	17.373	19.1541	18.2375	8.54073	18.2549	1.1523	1.6968e-11	1.7396e-10	hypothetical protein
	CICLE_v10005469mg	6.33102	7.88755	6.79855	0	0.194658	0.104167	7.0057	0.0996083	-6.0828	2.8662e-20	5.5865e-19	hypothetical protein
	CICLE_v10005473mg	1.68473	1.55571	1.98584	0.634595	0.58472	1.19104	1.74209	0.803452	-1.0676	0.0026236	0.0081045	hypothetical protein
	CICLE_v10005487mg	1.88675	1.33961	1.04516	0	0.121461	0.162493	1.42384	0.0946514	-3.8887	4.1045e-08	2.9716e-07	hypothetical protein
	CICLE_v10005491mg	2.86834	2.39447	2.65387	28.1271	19.8071	30.1058	2.63889	26.0134	3.3708	1.0562e-35	4.3315e-34	hypothetical protein
	CICLE_v10005495mg	94.1615	97.5416	96.1298	5.74149	7.18741	6.2444	95.9443	6.3911	-3.8535	1.0798e-209	8.9875e-207	hypothetical protein
	CICLE_v10005496mg	1.78915	1.25681	0.994978	0.0417517	0.122857	0.0438294	1.34698	0.0694792	-4.2162	3.4437e-07	2.2149e-06	hypothetical protein
	CICLE_v10005522mg	6.29856	7.31502	6.65639	0.44691	1.09588	0.844469	6.75666	0.795753	-3.043	9.6293e-20	1.8182e-18	Acidic endochitinase [Source:Projected from Arabidopsis thaliana (AT5G24090) UniProtKB/Swiss-Prot;Acc:P19172]
	CICLE_v10005533mg	0.596761	0.400863	0.398244	1.57922	2.87667	3.94715	0.465289	2.80101	2.6215	5.5222e-10	4.9227e-09	Actin-related protein 2/3 complex subunit 2B [Source:Projected from Arabidopsis thaliana (AT2G33385) UniProtKB/Swiss-Prot;Acc:F4IVU1]
	CICLE_v10005534mg	7.91597	7.77898	8.03919	0.822615	2.12332	3.1815	7.91138	2.04248	-1.9308	2.2094e-06	1.2579e-05	hypothetical protein
	CICLE_v10005536mg	6.61384	5.89481	7.0001	12.063	15.0589	14.856	6.50292	13.9926	1.1597	3.4885e-11	3.4797e-10	hypothetical protein
	CICLE_v10005538mg	62.6169	52.3815	62.2692	20.0412	22.1955	25.7789	59.0892	22.6719	-1.3264	1.3772e-20	2.7389e-19	FCS-Like Zinc finger 8 [Source:Projected from Arabidopsis thaliana (AT3G22550) UniProtKB/Swiss-Prot;Acc:Q8L471]
	CICLE_v10005544mg	4.53585	4.13336	4.72963	0.99695	2.35411	1.39541	4.46628	1.58216	-1.4547	1.1819e-05	5.8905e-05	hypothetical protein
	CICLE_v10005548mg	70.8119	91.2906	65.7409	10.5816	21.6466	20.7328	75.9478	17.6537	-2.076	8.5299e-14	1.0781e-12	hypothetical protein
	CICLE_v10005552mg	3.18401	4.66372	3.32004	0.922375	2.20524	1.27086	3.72259	1.46616	-1.3068	0.0017533	0.0056547	hypothetical protein
	CICLE_v10005554mg	0.156473	0.103047	0	0.438176	0.322339	0.689971	0.0865066	0.483495	2.522	0.019857	0.047808	hypothetical protein
	CICLE_v10005574mg	215.12	191.076	222.757	46.0641	176.214	69.467	209.651	97.2484	-1.0865	0.010026	0.026432	hypothetical protein
	CICLE_v10005594mg	42.3013	37.0886	39.9702	7.80602	11.8417	17.7431	39.7867	12.4636	-1.638	1.5773e-09	1.3351e-08	hypothetical protein
	CICLE_v10005596mg	1.53768	1.468	1.74326	0.466001	0.499597	0.773604	1.58298	0.579734	-1.3996	2.5096e-07	1.6505e-06	hypothetical protein
	CICLE_v10005599mg	15.398	17.1948	17.1948	6.54933	9.87178	7.45789	16.5959	7.95967	-1.0103	1.1632e-07	7.9598e-07	hypothetical protein
	CICLE_v10005602mg	4.0155	4.18109	3.96072	12.6503	13.6377	7.45744	4.05244	11.2485	1.5423	5.2711e-07	3.296e-06	hypothetical protein
	CICLE_v10005612mg	12.269	10.5988	13.6596	1.15493	2.3915	2.74812	12.1758	2.09819	-2.5016	7.7377e-18	1.29e-16	hypothetical protein
	CICLE_v10005629mg	30.8027	28.8151	31.7045	1.9927	2.72727	1.31349	30.4408	2.01115	-3.8567	2.6027e-47	1.5312e-45	hypothetical protein
	CICLE_v10005640mg	40.835	41.1096	41.6814	229.108	106.247	239.827	41.2087	191.727	2.2962	1.4153e-11	1.459e-10	hypothetical protein
	CICLE_v10005649mg	1.16196	1.11305	0.991312	7.72796	2.46621	3.53225	1.08878	4.57548	2.1812	3.2167e-05	0.00014834	Heat stress transcription factor B-3 [Source:Projected from Arabidopsis thaliana (AT2G41690) UniProtKB/Swiss-Prot;Acc:O22230]
	CICLE_v10005652mg	1.6587	2.08913	1.47013	6.79318	10.6353	17.0967	1.73932	11.5084	2.7552	1.217e-13	1.5127e-12	hypothetical protein
	CICLE_v10005653mg	1.06848	1.0977	0.935864	46.4522	16.7283	20.4007	1.03401	27.8604	4.8613	1.0519e-23	2.4936e-22	hypothetical protein
	CICLE_v10005658mg	71.3543	74.7774	68.5304	16.3262	29.4663	18.1294	71.554	21.3073	-1.7043	2.2576e-13	2.7424e-12	GATA transcription factor 1 [Source:Projected from Arabidopsis thaliana (AT3G24050) UniProtKB/Swiss-Prot;Acc:Q8LAU9]
	CICLE_v10005671mg	1.93337	1.59155	1.91997	4.54396	5.263	6.3432	1.81497	5.38339	1.6215	1.6161e-09	1.3664e-08	hypothetical protein
	CICLE_v10005675mg	11.5149	14.9306	11.2075	3.55238	6.81422	5.14366	12.551	5.17009	-1.2435	1.3276e-06	7.8546e-06	hypothetical protein
	CICLE_v10005678mg	4.85923	5.9867	4.55445	0.286674	0.506132	0.421315	5.13346	0.404707	-3.6164	2.4888e-16	3.7487e-15	hypothetical protein
	CICLE_v10005684mg	17.3769	16.5648	18.2551	29.7896	43.4932	45.3037	17.3989	39.5288	1.2292	5.2836e-13	6.1939e-12	hypothetical protein
	CICLE_v10005687mg	313.288	323.052	300.697	18.8513	38.4873	37.38	312.346	31.5729	-3.2747	3.6029e-40	1.7338e-38	hypothetical protein
	CICLE_v10005694mg	44.9396	52.2536	46.0856	89.4053	125.743	144.213	47.7596	119.787	1.3686	2.1934e-13	2.6674e-12	hypothetical protein
	CICLE_v10005701mg	2.50454	2.97729	2.25743	17.0286	10.5375	9.68674	2.57975	12.4176	2.3524	4.9067e-11	4.8215e-10	hypothetical protein
	CICLE_v10005709mg	4.84507	4.98662	5.31657	0.399575	0.731591	1.17449	5.04942	0.768551	-2.6825	5.9977e-15	8.2792e-14	hypothetical protein
	CICLE_v10005725mg	14.1521	14.3145	19.3461	62.3613	45.1256	105.997	15.9376	71.1614	2.2157	6.4346e-11	6.26e-10	hypothetical protein
	CICLE_v10005738mg	0.0645762	0.318955	0.202005	3.59409	0.864687	15.5901	0.195179	6.68295	5.122	6.006e-07	3.7286e-06	hypothetical protein
	CICLE_v10005743mg	9.69746	10.0072	9.02834	21.5945	16.7664	27.2507	9.57766	21.8706	1.2518	3.2586e-07	2.1043e-06	hypothetical protein
	CICLE_v10005745mg	23.1595	21.1597	22.9661	3.15667	5.06301	5.0019	22.4284	4.4072	-2.3033	3.6804e-37	1.6154e-35	hypothetical protein
	CICLE_v10005750mg	118.869	118.152	119.787	13.2979	94.519	33.943	118.936	47.2533	-1.3265	0.014598	0.036644	hypothetical protein
	CICLE_v10005751mg	82.1962	79.4562	77.3207	8.84881	17.8848	4.47568	79.6577	10.4031	-2.888	2.4033e-11	2.4329e-10	hypothetical protein
	CICLE_v10005756mg	311.917	330.262	311.737	660.847	523.742	702.4	317.972	628.996	1.05	3.9621e-08	2.8722e-07	hypothetical protein
	CICLE_v10005766mg	659.5	637.526	646.856	1191.08	1459.08	1088.73	647.961	1246.3	1.0022	2.1405e-10	1.9845e-09	hypothetical protein
	CICLE_v10005772mg	64.8222	57.8739	63.4233	22.3994	20.5541	20.2707	62.0398	21.0747	-1.4907	2.919e-20	5.6845e-19	P-loop containing nucleoside triphosphate hydrolases superfamily protein [Source:Projected from Arabidopsis thaliana (AT4G25280) TAIR;Acc:AT4G25280]
	CICLE_v10005777mg	162.308	156.44	170.808	2.11946	1.1603	1.55227	163.185	1.61068	-6.592	5.4144e-148	1.8161e-145	Transcription factor bHLH92 [Source:Projected from Arabidopsis thaliana (AT5G43650) UniProtKB/Swiss-Prot;Acc:Q9FIX5]
	CICLE_v10005780mg	137.314	209.552	126.941	4.89724	13.5209	10.7579	157.935	9.72533	-4.0021	8.691e-29	2.7278e-27	hypothetical protein
	CICLE_v10005789mg	0.414987	0.596277	0.432716	8.39881	10.1032	5.53127	0.481327	8.01109	4.1178	2.5079e-24	6.1663e-23	hypothetical protein
	CICLE_v10005793mg	4.23487	5.00511	5.28318	9.29134	12.0733	8.29482	4.84105	9.8865	1.0876	3.6934e-06	2.0284e-05	hypothetical protein
	CICLE_v10005800mg	64.289	56.6463	67.314	20.4778	18.8475	27.0919	62.7498	22.1391	-1.4446	4.3966e-14	5.6719e-13	hypothetical protein
	CICLE_v10005805mg	1.54323	0.741629	1.95708	0	0	0	1.41398	0	-7.3739	4.1568e-08	3.0084e-07	hypothetical protein
	CICLE_v10005807mg	40.9872	39.2057	40.8822	15.004	17.7888	19.728	40.3584	17.5069	-1.1526	9.5305e-18	1.5818e-16	Cysteine and histidine-rich domain-containing protein RAR1 [Source:Projected from Arabidopsis thaliana (AT5G51700) UniProtKB/Swiss-Prot;Acc:Q9SE33]
	CICLE_v10005809mg	4.08347	3.07579	3.88536	36.0741	45.3726	34.6056	3.68154	38.6841	3.4525	7.0798e-59	5.4302e-57	hypothetical protein
	CICLE_v10005815mg	20.3693	19.5216	19.1448	1.03026	4.71583	3.70811	19.6785	3.1514	-2.6269	1.2094e-09	1.0381e-08	hypothetical protein
	CICLE_v10005821mg	3.62486	3.55386	3.06924	1.03034	0.786033	1.56234	3.41599	1.12624	-1.5486	2.4852e-06	1.4086e-05	DNA-directed RNA polymerase V subunit 5C [Source:Projected from Arabidopsis thaliana (AT3G54490) UniProtKB/Swiss-Prot;Acc:Q9M1H8]
	CICLE_v10005824mg	0.984641	1.54006	1.32616	2.5419	1.56355	5.42725	1.28362	3.17757	1.3538	0.0096699	0.025584	RABA4D [Source:Projected from Arabidopsis thaliana (AT3G12160) UniProtKB/TrEMBL;Acc:A0A178V6M2]
	CICLE_v10005826mg	24.6595	19.2218	24.1179	2.24899	1.82777	2.09109	22.6664	2.05595	-3.3988	1.2739e-40	6.2374e-39	hypothetical protein
	CICLE_v10005833mg	0.782365	0.927422	1.03333	0	0.0537232	0	0.914373	0.0179077	-5.469	4.8226e-05	0.00021474	hypothetical protein
	CICLE_v10005866mg	3.58398	2.97393	3.73709	1.95708	0.959803	0.474109	3.43167	1.13033	-1.4969	0.009551	0.025305	hypothetical protein
	CICLE_v10005869mg	212.645	228.448	203.156	2.37108	2.11895	2.54438	214.749	2.3448	-6.4611	3.0847e-232	3.3011e-229	hypothetical protein
	CICLE_v10005873mg	8.74571	10.3562	8.30093	3.23797	6.1787	2.59568	9.13426	4.00412	-1.143	0.0015736	0.0051283	hypothetical protein
	CICLE_v10005879mg	140.708	176.878	130.919	1.86731	17.4396	6.73298	149.502	8.67996	-4.1072	2.1954e-12	2.4232e-11	hypothetical protein
	CICLE_v10005883mg	0.358398	0.747417	0.539802	4.01453	2.29696	5.18008	0.548539	3.83052	2.8649	5.5604e-09	4.4469e-08	hypothetical protein
	CICLE_v10005888mg	32.3984	26.1508	32.1035	0.338194	6.10361	0.284019	30.2175	2.24194	-3.7557	0.0024235	0.0075548	hypothetical protein
	CICLE_v10005892mg	6.36165	6.33154	6.03492	1.50688	1.18242	1.58187	6.2427	1.42372	-2.0737	3.2648e-13	3.8985e-12	hypothetical protein
	CICLE_v10005894mg	252.537	258.362	251.487	22.5785	63.5758	44.2217	254.129	43.4586	-2.523	1.006e-15	1.4605e-14	hypothetical protein
	CICLE_v10005899mg	116.278	100.876	117.661	807.581	523.346	594.568	111.605	641.832	2.6071	1.506e-24	3.7481e-23	hypothetical protein
	CICLE_v10005901mg	0	0.15441	0.122241	0.246218	2.29428	1.24927	0.092217	1.26326	3.7745	0.00035999	0.0013583	hypothetical protein
	CICLE_v10005919mg	10.6861	11.6814	11.086	0.113926	0.0558721	0.179393	11.1512	0.116397	-6.543	6.0526e-25	1.5422e-23	hypothetical protein
	CICLE_v10005926mg	166.14	148.96	161.642	18.2175	22.7253	56.8328	158.914	32.5919	-2.2536	6.4092e-09	5.0949e-08	hypothetical protein
	CICLE_v10005927mg	0.480405	0.421834	0.44527	0.896862	2.41914	1.82414	0.44917	1.71338	1.9635	0.00045451	0.0016723	hypothetical protein
	CICLE_v10005946mg	2.57037	3.96736	2.62434	1.3496	0.717035	1.59386	3.05402	1.22016	-1.2646	0.0057222	0.016131	hypothetical protein
	CICLE_v10005947mg	0.514246	0.435422	0.459613	6.48026	3.63209	5.74993	0.46976	5.28743	3.5693	9.4035e-12	9.8199e-11	hypothetical protein
	CICLE_v10005954mg	10.0617	11.4719	8.55041	1.62913	0.593518	2.14996	10.028	1.45754	-2.719	9.8777e-10	8.541e-09	hypothetical protein
	CICLE_v10005965mg	25.491	25.9162	25.3512	61.2879	108.282	62.0131	25.5861	77.1945	1.6387	4.4864e-11	4.4221e-10	hypothetical protein
	CICLE_v10005968mg	1373.18	1579.59	1363.57	99.4208	575.748	140.159	1438.78	271.776	-2.3954	1.3185e-05	6.5164e-05	hypothetical protein
	CICLE_v10005970mg	204.264	211.249	205.072	516.731	456.234	549.547	206.862	507.504	1.3582	5.627e-18	9.5079e-17	hypothetical protein
	CICLE_v10005971mg	6.51632	6.43708	5.60563	0	0.503393	0.53876	6.18635	0.347384	-4.1332	1.9e-14	2.519e-13	hypothetical protein
	CICLE_v10005975mg	0	0	0.0850719	0.428379	0.168071	1.52897	0.0283573	0.708473	4.6201	0.0067329	0.018659	hypothetical protein
	CICLE_v10005979mg	3.90005	4.81579	4.5359	0	0.0772521	0	4.41725	0.0257507	-7.219	5.9141e-09	4.7164e-08	hypothetical protein
	CICLE_v10005981mg	14.5542	16.1744	14.1516	68.4329	50.9321	66.4635	14.9601	61.9428	2.1185	6.3528e-22	1.3662e-20	hypothetical protein
	CICLE_v10005983mg	0.0754522	0.298139	0.0786756	4.51634	0.0777168	12.9756	0.150755	5.85656	5.3126	5.3436e-05	0.00023584	hypothetical protein
	CICLE_v10005996mg	1.02277	0.772604	0.376397	22.6178	5.08141	60.6848	0.723923	29.4613	5.3909	1.5224e-12	1.7013e-11	DMP2 [Source:Projected from Arabidopsis thaliana (AT3G21550) UniProtKB/TrEMBL;Acc:A0A178VDX9]
	CICLE_v10005998mg	27.0303	25.6206	22.9931	1.95363	2.59254	5.12713	25.2147	3.22443	-2.9323	1.7525e-18	3.0507e-17	hypothetical protein
	CICLE_v10006004mg	0.395084	0.624448	0.494355	10.0403	10.4991	62.6297	0.504629	27.723	5.7942	1.3416e-14	1.7989e-13	hypothetical protein
	CICLE_v10006017mg	5.71546	5.58652	6.39876	28.8725	23.4241	24.8708	5.90025	25.7224	2.1958	1.271e-21	2.6921e-20	hypothetical protein
	CICLE_v10006032mg	30.8242	31.1321	31.6366	161.846	76.3123	165.633	31.1976	134.597	2.1876	1.0479e-10	9.9911e-10	hypothetical protein
	CICLE_v10006035mg	5.4467	3.58698	4.30257	0.0577748	0.113337	0.18195	4.44542	0.117687	-5.1968	5.151e-14	6.6073e-13	hypothetical protein
	CICLE_v10006037mg	17.3141	18.2206	14.1483	25.8258	41.127	45.3408	16.561	37.4312	1.2139	3.165e-07	2.0474e-06	hypothetical protein
	CICLE_v10006039mg	10.2992	8.80441	9.36239	24.6121	24.4808	14.556	9.48867	21.2163	1.2345	3.1317e-05	0.00014466	hypothetical protein
	CICLE_v10006042mg	0.158784	0	0.0827836	2.25102	2.53502	2.10048	0.0805225	2.29551	4.9009	4.9139e-07	3.0898e-06	hypothetical protein
	CICLE_v10006049mg	809.236	906.236	732.193	127.182	220.126	271.939	815.888	206.416	-1.9511	5.1083e-14	6.5561e-13	hypothetical protein
	CICLE_v10006057mg	10.5997	9.50338	9.85116	0.241978	0.178008	0.317524	9.98474	0.245837	-5.2952	2.5395e-28	7.7963e-27	hypothetical protein
	CICLE_v10006058mg	3.63379	4.24226	3.9804	21.2382	21.4742	31.6419	3.95215	24.7848	2.6999	7.5525e-32	2.652e-30	Chaperone protein dnaJ 20, chloroplastic [Source:Projected from Arabidopsis thaliana (AT4G13830) UniProtKB/Swiss-Prot;Acc:Q9SDN0]
	CICLE_v10006076mg	126.407	125.662	121.717	1.58617	3.50055	4.3709	124.596	3.15254	-5.2741	2.1835e-75	2.3038e-73	Calcium-binding protein CP1 [Source:Projected from Arabidopsis thaliana (AT5G49480) UniProtKB/Swiss-Prot;Acc:Q9FDX6]
	CICLE_v10006085mg	14.6593	12.7774	12.8129	0.282979	0.721656	1.24765	13.4165	0.750763	-4.1294	3.1577e-27	9.0053e-26	hypothetical protein
	CICLE_v10006088mg	9.97432	7.44985	8.24424	100.4	53.7489	53.2343	8.55614	69.1276	3.1111	3.5835e-18	6.1288e-17	hypothetical protein
	CICLE_v10006097mg	130.316	117.471	128.225	19.0649	56.16	36.0763	125.337	37.1004	-1.7302	1.4194e-07	9.6022e-07	hypothetical protein
	CICLE_v100061132mg	3.10685	2.45526	3.72552	29.8526	21.7607	15.0697	3.09588	22.2277	2.9337	5.2151e-12	5.5492e-11	hypothetical protein
	CICLE_v10006122mg	0.936113	1.3871	2.44026	0.196607	0.578526	0.412781	1.58782	0.395972	-1.9576	0.01127	0.029267	hypothetical protein
	CICLE_v10006124mg	521.066	564.466	543.399	158.871	165.132	194.586	542.977	172.863	-1.5955	5.333e-34	2.0421e-32	LSR1 [Source:Projected from Arabidopsis thaliana (AT2G41430) UniProtKB/TrEMBL;Acc:A0A178VWR6]
	CICLE_v100061281mg	4.10846	3.15182	2.68888	16.4773	26.291	61.3836	3.31639	34.7173	3.4122	4.2121e-14	5.4589e-13	hypothetical protein
	CICLE_v10006135mg	0.768387	0.607235	0.921396	0	0.15829	0.169411	0.765673	0.109234	-2.7825	0.00067377	0.0023905	AHP1 [Source:Projected from Arabidopsis thaliana (AT3G21510) UniProtKB/TrEMBL;Acc:A0A178V856]
	CICLE_v10006138mg	11.832	12.9956	12.7557	3.5801	4.00729	4.37726	12.5278	3.98822	-1.5976	4.3352e-18	7.3639e-17	hypothetical protein
	CICLE_v10006148mg	43.5046	33.5694	42.3905	3.17341	6.46021	7.10265	39.8215	5.57876	-2.7992	7.7531e-24	1.8496e-22	hypothetical protein
	CICLE_v10006151mg	16.0078	12.6904	16.5514	0.918202	0.623506	4.89362	15.0832	2.14511	-2.7882	2.1856e-05	0.00010384	hypothetical protein
	CICLE_v10006176mg	564.797	501.611	598.924	211.361	325.345	237.996	555.111	258.234	-1.0544	2.758e-09	2.2813e-08	hypothetical protein
	CICLE_v10006177mg	2377.68	2580.17	2230.2	847.369	1807.01	808.472	2396.02	1154.28	-1.0147	0.0012451	0.0041589	hypothetical protein
	CICLE_v10006185mg	3.36443	3.65177	2.4254	11.9077	9.62614	7.55513	3.1472	9.69634	1.6972	1.9283e-07	1.2825e-06	hypothetical protein
	CICLE_v10006192mg	25.7166	23.5405	23.2093	942.621	183.8	591.596	24.1555	572.673	4.6786	4.1146e-19	7.433e-18	CYTB5-D [Source:Projected from Arabidopsis thaliana (AT2G32720) UniProtKB/TrEMBL;Acc:A0A178VXM5]
	CICLE_v10006194mg	60.8908	54.3491	68.2729	151.743	81.0246	141.405	61.1709	124.724	1.1091	0.00023396	0.00091822	hypothetical protein
	CICLE_v10006198mg	408.821	350.32	419.926	99.6167	128.262	86.2071	393.023	104.695	-1.8487	1.7266e-21	3.6195e-20	hypothetical protein
	CICLE_v10006203mg	0	0	0	0.377711	1.38929	0.0991267	0	0.622043	5.252	0.0070681	0.01949	hypothetical protein
	CICLE_v10006208mg	0	0	0	7.42377	0.532801	1.14047	0	3.03235	7.7292	3.7479e-06	2.0563e-05	hypothetical protein
	CICLE_v10006211mg	0.584409	0.90719	0.870537	5.69866	36.7189	22.1803	0.787378	21.5326	4.7781	3.4588e-14	4.5166e-13	hypothetical protein
	CICLE_v10006212mg	2.38223	1.61787	1.08675	12.9772	64.1037	42.6745	1.69561	39.9185	4.5654	3.0323e-17	4.8502e-16	hypothetical protein
	CICLE_v10006215mg	0.409597	0.404617	0.213548	0	0	0	0.342587	0	-4.6318	0.0092213	0.024533	hypothetical protein
	CICLE_v10006227mg	0.0802169	0.0792415	0.0418219	3.95917	2.6853	5.3942	0.0670934	4.01289	5.9555	7.4345e-15	1.0188e-13	hypothetical protein
	CICLE_v10006230mg	0.27992	0.414774	0.401333	1.13906	1.91013	0.925736	0.365343	1.32498	1.9111	0.00021971	0.00086671	hypothetical protein
	CICLE_v10006231mg	0.47286	0.519011	0.219138	0.717255	1.94821	2.14301	0.40367	1.60282	2.0063	0.0016891	0.0054695	hypothetical protein
	CICLE_v10006232mg	97.064	88.6198	100.489	21.6213	11.4056	19.1687	95.3909	17.3986	-2.3749	1.2212e-15	1.7649e-14	Autophagy-related protein 8h [Source:Projected from Arabidopsis thaliana (AT3G06420) UniProtKB/Swiss-Prot;Acc:Q8S925]
	CICLE_v10006246mg	7.06126	5.93579	8.35409	0.46345	0.454575	0.261968	7.11705	0.393331	-4.1065	1.6894e-29	5.4238e-28	hypothetical protein
	CICLE_v10006252mg	36.9716	38.397	37.4324	0.173325	0.425014	1.4556	37.6003	0.684645	-5.7594	2.3766e-38	1.0834e-36	hypothetical protein
	CICLE_v10006253mg	92.5998	82.8852	103.109	3.08004	35.7132	2.30951	92.8648	13.7009	-2.76	0.013586	0.034398	hypothetical protein
	CICLE_v10006265mg	1.02399	0.758656	1.06774	28.832	10.4814	14.3926	0.95013	17.902	4.3458	1.7566e-17	2.8627e-16	hypothetical protein
	CICLE_v10006294mg	1.66974	1.73191	1.47991	0	0	0.0920344	1.62719	0.0306781	-5.624	2.3058e-05	0.00010909	hypothetical protein
	CICLE_v10006308mg	8030.34	9245.3	8379.59	2046.84	4153.76	1024.45	8551.74	2408.35	-1.7812	4.7693e-05	0.00021283	hypothetical protein
	CICLE_v10006321mg	116.165	124.209	115.067	1.16691	6.42719	6.03069	118.48	4.5416	-4.6946	7.3408e-25	1.8557e-23	hypothetical protein
	CICLE_v10006325mg	1.20325	1.24805	1.38012	0	0	0	1.27714	0	-6.7067	4.6105e-07	2.9105e-06	hypothetical protein
	CICLE_v10006335mg	22.6188	27.8795	22.0424	2.42769	2.7241	3.97566	24.1802	3.04249	-2.9453	5.3818e-37	2.353e-35	hypothetical protein
	CICLE_v10006337mg	12.9989	11.3641	16.5361	4.50464	4.95394	2.79429	13.633	4.08429	-1.6677	1.1879e-07	8.1118e-07	hypothetical protein
	CICLE_v10006343mg	31.9103	30.0959	26.1973	0.530697	0.594897	1.1938	29.4012	0.773131	-5.2092	9.976e-51	6.3331e-49	hypothetical protein
	CICLE_v10006350mg	16.9336	14.5145	16.6791	2.40747	4.13239	4.36528	16.0424	3.63504	-2.0983	1.0018e-18	1.7713e-17	hypothetical protein
	CICLE_v10006357mg	203.839	180.937	199.346	10.4893	43.7859	23.175	194.707	25.8167	-2.8964	2.2061e-12	2.4338e-11	hypothetical protein
	CICLE_v10006368mg	0.151772	0.119941	0.0633022	13.1647	4.40842	2.61004	0.111672	6.72772	6.0375	1.1764e-14	1.587e-13	hypothetical protein
	CICLE_v10006376mg	3.38453	3.51054	2.55861	0	0	0.0932761	3.15123	0.031092	-6.5595	2.6132e-07	1.7141e-06	hypothetical protein
	CICLE_v10006381mg	3.07465	3.03726	4.16098	0.618274	1.68454	1.15385	3.4243	1.15222	-1.5293	0.00050127	0.001829	hypothetical protein
	CICLE_v10006385mg	1625.15	1672.46	1653.86	451.04	605.025	345.6	1650.49	467.222	-1.7624	3.5361e-14	4.6121e-13	hypothetical protein
	CICLE_v10006386mg	1.91977	1.20681	2.09277	0.0916359	0.539287	0.48098	1.73978	0.370634	-2.1951	0.0026872	0.0082861	hypothetical protein
	CICLE_v10006391mg	3.72116	2.49013	3.88014	0.378163	0.556382	0.661635	3.36381	0.53206	-2.6095	2.1573e-08	1.6177e-07	hypothetical protein
	CICLE_v10006399mg	2.4267	1.76264	2.6048	7.57007	11.1009	15.3428	2.26472	11.3379	2.3667	3.9669e-12	4.2574e-11	hypothetical protein
	CICLE_v10006402mg	12.734	11.9533	15.1937	43.7758	92.7921	127.247	13.2937	87.9384	2.7531	1.0291e-15	1.493e-14	hypothetical protein
	CICLE_v10006433mg	6.60206	5.40376	6.42517	24.1004	32.2525	30.6369	6.14367	28.9966	2.2906	3.1849e-36	1.3429e-34	hypothetical protein
	CICLE_v10006434mg	7.70138	7.83827	6.89478	0.857755	0.440697	1.84376	7.47815	1.0474	-2.7897	1.4813e-09	1.2576e-08	hypothetical protein
	CICLE_v10006438mg	0.886944	1.00132	0.634173	0.292726	0.443732	0.363164	0.840814	0.366541	-1.151	0.011888	0.030648	hypothetical protein
	CICLE_v10006445mg	2.01288	0.976127	2.51865	0	0.263874	0	1.83589	0.0879581	-4.3382	1.2353e-05	6.139e-05	hypothetical protein
	CICLE_v10006457mg	0.692761	0.977624	0.619163	77.0094	64.7295	39.2753	0.763183	60.3381	6.3811	5.1425e-43	2.7321e-41	hypothetical protein
	CICLE_v10006462mg	9.09955	9.1788	8.71987	24.7639	18.4483	14.6229	8.99941	19.2784	1.1809	3.588e-05	0.00016399	Probable aminotransferase ACS12 [Source:Projected from Arabidopsis thaliana (AT5G51690) UniProtKB/Swiss-Prot;Acc:Q8GYY0]
	CICLE_v10006470mg	0.0692556	0.136827	0.144429	6.29088	3.21004	10.9938	0.116837	6.83158	5.9293	1.4458e-18	2.5265e-17	hypothetical protein
	CICLE_v10006489mg	11.3319	10.835	11.6897	2.41817	6.61625	1.26925	11.2855	3.43456	-1.6751	0.0015248	0.0049833	hypothetical protein
	CICLE_v10006491mg	0.735175	0.938054	1.05405	2.25174	2.77655	1.58712	0.909093	2.20513	1.3422	0.00035233	0.0013319	hypothetical protein
	CICLE_v10006492mg	0.647698	0.505666	0.533759	0.0109704	0.0430412	0.0690977	0.562374	0.0410364	-3.744	2.7101e-10	2.4839e-09	Protein SHORTAGE IN CHIASMATA 1 [Source:Projected from Arabidopsis thaliana (AT5G52290) UniProtKB/Swiss-Prot;Acc:F4KG50]
	CICLE_v10006520mg	43.4774	38.6457	50.3482	5.04898	5.24859	4.53011	44.1571	4.94256	-3.095	1.1317e-58	8.6506e-57	hypothetical protein
	CICLE_v10006522mg	2.78754	2.54582	2.65984	0.19331	0.51465	0.492828	2.6644	0.400262	-2.6949	4.6847e-13	5.5063e-12	hypothetical protein
	CICLE_v10006524mg	0	0	0	3.67885	2.5608	2.8653	0	3.03498	7.2507	4.0621e-08	2.9419e-07	hypothetical protein
	CICLE_v10006527mg	3.40805	3.02712	2.92653	0.180447	0.619472	0.378854	3.12057	0.392925	-2.9481	3.6317e-13	4.3159e-12	hypothetical protein
	CICLE_v10006541mg	0.702987	0.376154	0.397052	0.830501	1.62919	1.00099	0.492064	1.15356	1.2742	0.0082315	0.022239	hypothetical protein
	CICLE_v10006560mg	111.025	126.446	97.0141	10.1498	7.01209	16.2139	111.495	11.1253	-3.2719	1.9217e-24	4.7615e-23	hypothetical protein
	CICLE_v10006578mg	0.432017	0.304831	0.38612	0	0	0	0.374323	0	-4.8974	0.0032634	0.0098308	hypothetical protein
	CICLE_v10006595mg	0.827982	0.911389	1.06069	0	0.0974666	0.208629	0.933354	0.102032	-3.1808	8.3483e-06	4.2775e-05	hypothetical protein
	CICLE_v10006602mg	1.22322	1.39425	1.37359	0.296431	0.314984	0.492706	1.33036	0.36804	-1.8067	3.4463e-06	1.9043e-05	hypothetical protein
	CICLE_v10006620mg	0.211712	0.156853	0.331134	0	0	0	0.233233	0	-4.4321	0.016241	0.040111	hypothetical protein
	CICLE_v10006634mg	0.660875	0.401747	0.31805	0	0	0	0.460224	0	-5.4783	0.00043989	0.0016259	hypothetical protein
	CICLE_v10006635mg	87.157	106.474	77.3162	17.3684	44.2165	15.7744	90.3158	25.7864	-1.7741	1.0186e-05	5.1303e-05	hypothetical protein
	CICLE_v10006650mg	0.10653	0.210469	0.222162	1.23057	0.658365	0.939494	0.179721	0.942809	2.4703	0.014263	0.035899	hypothetical protein
	CICLE_v10006659mg	15.2148	13.0646	17.5166	1.77957	3.56687	3.53319	15.2653	2.95988	-2.3268	6.4731e-18	1.0872e-16	hypothetical protein
	CICLE_v10006669mg	10.7308	7.67608	8.56554	12.5898	15.3978	27.0037	8.9908	18.3304	1.0696	0.00094104	0.0032238	hypothetical protein
	CICLE_v10006672mg	0	0	0	0.136948	0.100744	0.251585	0	0.163092	4.8016	0.0074317	0.020345	hypothetical protein
	CICLE_v10006697mg	2.12332	2.45246	2.45246	0.188671	1.44682	0.306092	2.34275	0.647194	-1.8453	0.0045627	0.013202	hypothetical protein
	CICLE_v10006720mg	0.502724	0.49661	0.685493	0.0609141	0	0	0.561609	0.0203047	-4.6909	4.2871e-06	2.3221e-05	hypothetical protein
	CICLE_v10006723mg	0.483788	0.614449	0.216195	1.74184	1.85086	2.74278	0.438144	2.11183	2.3081	8.0311e-05	0.00034378	hypothetical protein
	CICLE_v10006738mg	2.28528	2.76605	2.31744	6.03912	4.57841	8.36058	2.45626	6.32603	1.4222	3.9793e-07	2.5341e-06	Mediator of RNA polymerase II transcription subunit 33A [Source:Projected from Arabidopsis thaliana (AT3G23590) UniProtKB/Swiss-Prot;Acc:Q9LUG9]
	CICLE_v10006747mg	4.87819	3.44205	3.36904	1.06446	1.76188	2.58405	3.89643	1.80346	-1.0744	0.0081432	0.022027	hypothetical protein
	CICLE_v10006755mg	3.72318	3.01703	3.57894	0.427634	1.70774	1.6674	3.43972	1.26759	-1.42	0.0018083	0.0058165	hypothetical protein
	CICLE_v10006757mg	1.90059	2.08609	1.76159	0.266114	0.739553	0.232798	1.91609	0.412822	-2.1661	4.7005e-05	0.00021005	hypothetical protein
	CICLE_v10006764mg	0	0	0	2.47374	0.727911	1.03874	0	1.41346	5.1238	0.0040477	0.011883	hypothetical protein
	CICLE_v10006785mg	1.95654	1.43397	1.2504	0	0.195025	0.139151	1.54697	0.111392	-3.7577	1.4744e-05	7.2124e-05	hypothetical protein
	CICLE_v10006791mg	46.7323	47.1359	49.7546	300.233	139.135	235.35	47.8742	224.906	2.3201	2.9648e-12	3.2219e-11	hypothetical protein
	CICLE_v10006805mg	0.236678	0.155866	0.466157	0	0.0541737	0.0579798	0.286234	0.0373845	-2.9023	0.010031	0.026443	hypothetical protein
	CICLE_v10006820mg	0.683061	0.655476	0.712242	0	0.0402036	0.215141	0.683593	0.0851148	-3.004	0.00049053	0.0017927	hypothetical protein
	CICLE_v10006828mg	1.62496	0.978782	1.03316	0.166479	0.530697	0.174764	1.2123	0.290646	-2.0124	0.001408	0.0046457	hypothetical protein
	CICLE_v10006833mg	0.685823	0.743046	0.59978	0.20909	0.136724	0.29266	0.676216	0.212825	-1.6166	0.0016341	0.0053044	hypothetical protein
	CICLE_v10006834mg	0.242395	0.159631	0.308917	1.18787	0.859974	1.15791	0.236981	1.06859	2.2473	7.6655e-06	3.9602e-05	hypothetical protein
	CICLE_v10006836mg	0	0	0	1.44156	0.201994	0.555907	0	0.733155	7.2681	2.7198e-06	1.5323e-05	hypothetical protein
	CICLE_v10006863mg	0.226017	0.372114	0.392787	0	0	0	0.330306	0	-4.4325	0.015561	0.038683	hypothetical protein
	CICLE_v10006886mg	1.05926	1.32175	1.86024	4.03962	5.22559	3.5646	1.41375	4.2766	1.6586	5.8964e-06	3.1215e-05	Chlorophyll a-b binding protein 7, chloroplastic [Source:Projected from Arabidopsis thaliana (AT1G76570) UniProtKB/Swiss-Prot;Acc:Q9C9K1]
	CICLE_v10006907mg	0.0268894	0	0	0.451796	0.609323	1.30427	0.00896314	0.788461	6.3734	2.5523e-06	1.4433e-05	hypothetical protein
	CICLE_v10006925mg	2.1201	2.07493	2.3949	0.700893	1.01099	0.822333	2.19664	0.844738	-1.3246	4.6937e-07	2.9605e-06	hypothetical protein
	CICLE_v10006926mg	1.31397	0.901992	1.13788	0	0.0229391	0.0982028	1.11795	0.0403806	-4.775	1.7075e-09	1.4415e-08	hypothetical protein
	CICLE_v10006929mg	0.0450815	0	0	0.236706	0.185738	1.78909	0.0150272	0.737178	5.5135	0.0009248	0.0031725	hypothetical protein
	CICLE_v10006934mg	6.09774	6.712	5.26826	1.64658	3.58901	1.34441	6.026	2.19333	-1.4083	0.006339	0.017668	hypothetical protein
	CICLE_v10006963mg	0.124815	0	0	3.93214	0	1.10075	0.041605	1.67763	5.3721	0.0075562	0.020658	hypothetical protein
	CICLE_v10006972mg	0	0	0	0.15823	0.620801	0.249156	0	0.342729	4.6403	0.014925	0.037313	hypothetical protein
	CICLE_v10006974mg	2368.44	2751.25	2429.69	285.853	460.142	499.685	2516.46	415.227	-2.5618	1.9621e-35	7.9736e-34	hypothetical protein
	CICLE_v10006980mg	12.5736	12.0692	13.2344	24.6637	49.4825	35.9598	12.6257	36.702	1.5787	3.1913e-09	2.6203e-08	hypothetical protein
	CICLE_v10006984mg	19.8735	23.325	21.5432	0.61989	1.41871	4.12134	21.5806	2.05331	-3.3751	2.518e-10	2.3201e-09	hypothetical protein
	CICLE_v10007009mg	0.102295	0.151577	0.159998	1.9336	2.47608	1.97344	0.137956	2.12771	4.0044	6.6467e-10	5.8669e-09	hypothetical protein
	CICLE_v10007054mg	0	0	0	0.547151	0.0178891	0.306335	0	0.290459	6.6176	0.00024566	0.0009593	hypothetical protein
	CICLE_v10007066mg	2.38013	3.6221	3.3538	0.337761	0	0.0709137	3.11867	0.136225	-4.4277	3.4786e-08	2.5389e-07	hypothetical protein
	CICLE_v10007067mg	16.6013	18.1128	17.9565	2.34181	4.84915	7.5116	17.5569	4.90085	-1.8126	1.8506e-06	1.0669e-05	Heat shock factor-binding protein [Source:Projected from Arabidopsis thaliana (AT4G15802) UniProtKB/Swiss-Prot;Acc:Q8GW48]
	CICLE_v10007068mg	928.211	1115.34	880.099	8.16909	13.3811	13.6352	974.55	11.7285	-6.3372	4.1928e-191	2.416e-188	hypothetical protein
	CICLE_v10007088mg	0.35137	0.277678	0.390807	0.959354	0.699705	0.593927	0.339952	0.750995	1.2244	0.010985	0.028609	hypothetical protein
	CICLE_v10007102mg	0	0.0253015	0	0.188277	0.237435	0.282352	0.00843382	0.236021	4.719	0.0012013	0.0040306	hypothetical protein
	CICLE_v10007116mg	0	0.0228202	0.0240881	0.363886	0.237945	0.20373	0.0156361	0.26852	4.1903	0.0011193	0.0037791	hypothetical protein
	CICLE_v10007121mg	0.154863	0	0.269132	0.162625	2.55218	8.479	0.141332	3.73127	4.7357	0.00013914	0.00057184	hypothetical protein
	CICLE_v10007127mg	1.92744	2.27252	2.52844	0.065292	0	0.479788	2.2428	0.181693	-3.6111	2.4005e-05	0.00011312	hypothetical protein
	CICLE_v10007129mg	6.8277	9.6726	7.22977	0.111162	0.16355	1.10859	7.91002	0.4611	-4.092	1.1492e-09	9.8871e-09	hypothetical protein
	CICLE_v10007136mg	63.1355	60.7243	64.8284	297.385	227.472	98.9451	62.8961	207.934	1.8185	7.892e-06	4.0669e-05	hypothetical protein
	CICLE_v10007177mg	0.713091	0.544324	0.675959	0	0.100158	0.0714634	0.644458	0.0572072	-3.4539	8.9664e-05	0.00038163	hypothetical protein
	CICLE_v10007184mg	6.44111	5.77463	5.07954	0.39788	0.613267	0.656353	5.76509	0.555833	-3.3269	7.5668e-18	1.2624e-16	hypothetical protein
	CICLE_v10007195mg	0.395707	1.64176	1.15531	25.0156	41.2475	58.3662	1.06426	41.5431	5.3144	6.2778e-30	2.0476e-28	hypothetical protein
	CICLE_v10007207mg	1.14602	0.885978	0.9352	1.936	2.10422	2.5267	0.989066	2.18897	1.1999	0.0013151	0.0043708	hypothetical protein
	CICLE_v10007209mg	25.6489	24.9147	25.296	108.299	76.7245	137.84	25.2865	107.621	2.1533	3.7539e-17	5.9619e-16	hypothetical protein
	CICLE_v10007215mg	1.11337	1.24647	1.00614	4.5208	11.0856	4.74576	1.12199	6.78404	2.6316	4.3114e-08	3.1144e-07	hypothetical protein
	CICLE_v10007227mg	4.79811	3.67526	5.56902	0.247801	0.364583	0.450895	4.6808	0.354426	-3.6754	4.3066e-42	2.2046e-40	hypothetical protein
	CICLE_v10007249mg	10.0539	9.67092	9.74661	3.77256	3.60386	3.70691	9.8238	3.69444	-1.3483	2.5387e-20	4.9697e-19	PEC1 [Source:Projected from Arabidopsis thaliana (AT2G26910) UniProtKB/TrEMBL;Acc:A0A178VNA5]
	CICLE_v100072501mg	52.697	50.6751	51.5841	9.09758	11.4465	12.6196	51.6521	11.0546	-2.1745	1.5738e-65	1.3709e-63	hypothetical protein
	CICLE_v100072502mg	245.025	228.001	272.496	73.5474	78.1685	69.3713	248.507	73.6958	-1.6909	2.0999e-27	6.0657e-26	hypothetical protein
	CICLE_v10007255mg	0.433139	0.461651	0.487299	0.083788	0.0587025	0.0628268	0.460696	0.0684391	-2.6868	2.0831e-07	1.3805e-06	hypothetical protein
	CICLE_v10007257mg	1.91527	1.50717	1.82785	0.409071	0.601857	0.393642	1.75009	0.46819	-1.8446	1.5805e-11	1.6255e-10	hypothetical protein
	CICLE_v10007266mg	13.7975	12.8852	13.9067	4.51823	5.97364	4.25837	13.5298	4.91675	-1.4037	6.782e-16	9.9485e-15	hypothetical protein
	CICLE_v10007268mg	23.1112	22.5135	23.5303	5.47552	8.6613	3.78096	23.0516	5.97259	-1.8933	3.114e-10	2.8413e-09	hypothetical protein
	CICLE_v10007271mg	1.278	0.972977	1.23923	0.333377	0.52822	0.448675	1.1634	0.436757	-1.3623	2.0844e-07	1.381e-06	hypothetical protein
	CICLE_v10007284mg	10.2107	11.7463	11.1556	4.43926	4.4659	5.99848	11.0375	4.96788	-1.0982	1.3392e-09	1.1434e-08	Autophagy-related protein 11 [Source:Projected from Arabidopsis thaliana (AT4G30790) UniProtKB/Swiss-Prot;Acc:Q9SUG7]
	CICLE_v10007292mg	29.26	29.0122	30.1934	4.528	9.99605	5.02112	29.4886	6.51506	-2.1395	3.2944e-13	3.9317e-12	hypothetical protein
	CICLE_v10007299mg	27.9203	26.9342	26.9663	12.6728	10.2849	16.2291	27.2736	13.0622	-1.0015	2.3435e-06	1.3316e-05	hypothetical protein
	CICLE_v10007304mg	43.7511	40.3687	42.1743	15.5262	28.6669	15.3337	42.098	19.8423	-1.0398	5.9274e-05	0.00025936	hypothetical protein
	CICLE_v10007310mg	9.99033	11.0666	8.94663	103.416	23.757	109.042	10.0012	78.7382	3.0624	2.0764e-09	1.7411e-08	hypothetical protein
	CICLE_v10007314mg	3.93124	3.92227	3.30667	0.798135	1.39024	1.66126	3.72006	1.28321	-1.4998	3.5375e-08	2.5794e-07	hypothetical protein
	CICLE_v10007321mg	0.161431	0.130474	0.336655	3.99148	5.51735	14.1558	0.20952	7.8882	5.2717	3.4597e-22	7.5633e-21	MUR10 [Source:Projected from Arabidopsis thaliana (AT5G17420) UniProtKB/TrEMBL;Acc:A0A384LP57]
	CICLE_v10007325mg	2.73172	2.43485	2.70109	0.346215	0.630659	1.31532	2.62255	0.764065	-1.7529	4.7991e-05	0.00021386	hypothetical protein
	CICLE_v10007329mg	0.114333	0.242019	0.17031	0	0	0.0180054	0.175554	0.00600181	-4.7693	0.0011074	0.0037412	hypothetical protein
	CICLE_v10007330mg	0.215249	0.20144	0.177193	0.047587	0.0583446	0.049955	0.197961	0.0519622	-1.8743	0.0038825	0.011449	pumilio 6 [Source:Projected from Arabidopsis thaliana (AT4G25880) TAIR;Acc:AT4G25880]
	CICLE_v10007334mg	0	0	0	0.430761	0.287308	0.687339	0	0.468469	7.3202	6.0156e-08	4.2714e-07	hypothetical protein
	CICLE_v10007340mg	37.2565	36.5467	35.9732	12.7937	14.437	14.8466	36.5921	14.0258	-1.328	4.9209e-36	2.0441e-34	hypothetical protein
	CICLE_v10007341mg	3.91656	3.12172	3.71581	12.8858	23.8411	14.6574	3.58469	17.1281	2.3014	1.8556e-19	3.4237e-18	hypothetical protein
	CICLE_v10007343mg	0.0169113	0	0	0.142071	0.0870942	0.689778	0.00563708	0.306314	5.6712	0.00034862	0.0013205	hypothetical protein
	CICLE_v10007350mg	16.7953	15.5777	17.5514	4.73697	5.89375	6.68929	16.6415	5.77334	-1.4767	1.3997e-24	3.4949e-23	hypothetical protein
	CICLE_v10007354mg	44.4122	44.2704	44.7143	7.24792	8.23291	8.90285	44.4657	8.12789	-2.3976	5.9701e-105	1.1275e-102	hypothetical protein
	CICLE_v10007358mg	0.154646	0.138878	0.0586374	4.19281	3.06991	8.9424	0.117387	5.40171	5.5638	4.6781e-25	1.1974e-23	hypothetical protein
	CICLE_v10007366mg	0.527818	0.472518	0.567566	0.0519632	0.186883	0.109098	0.522634	0.115981	-2.1279	0.00015235	0.0006225	hypothetical protein
	CICLE_v10007367mg	8.70107	8.60919	8.52871	111.749	21.1927	111.605	8.61299	81.5156	3.3343	7.7944e-10	6.8104e-09	hypothetical protein
	CICLE_v10007369mg	0.160562	0.224697	0.167422	0.0140508	0.0413453	0.0885003	0.184227	0.0479655	-1.9215	0.018343	0.04458	hypothetical protein
	CICLE_v10007378mg	43.1703	44.7515	42.875	1.71708	2.29513	4.8244	43.599	2.94553	-3.8552	1.9957e-29	6.3889e-28	hypothetical protein
	CICLE_v10007384mg	3.52922	3.10764	2.78411	6.857	4.99662	7.47508	3.14032	6.4429	1.1032	9.9861e-06	5.0385e-05	hypothetical protein
	CICLE_v10007386mg	0.0541269	0.0712917	0.0940655	3.6946	1.80263	7.41878	0.0731614	4.30534	5.9366	7.8533e-19	1.3985e-17	hypothetical protein
	CICLE_v10007389mg	25.1581	24.3526	25.0172	10.7535	10.8948	13.4101	24.8426	11.6861	-1.0315	2.1619e-13	2.6319e-12	hypothetical protein
	CICLE_v10007396mg	28.0198	25.5186	26.6058	5.62522	6.17046	7.63476	26.7147	6.47681	-1.9911	1.0261e-40	5.0568e-39	hypothetical protein
	CICLE_v100073971mg	3.28749	3.47713	3.60106	6.86966	6.46449	17.4248	3.45523	10.253	1.6087	7.0332e-05	0.00030372	hypothetical protein
	CICLE_v100073972mg	15.7815	16.005	16.6019	30.7019	38.2271	44.8064	16.1294	37.9118	1.2816	6.0274e-17	9.4459e-16	hypothetical protein
	CICLE_v10007402mg	0.594416	0.656269	0.437513	0.0183591	0.126053	0.0578182	0.562732	0.06741	-3.023	1.0796e-05	5.4194e-05	hypothetical protein
	CICLE_v10007406mg	0.0176675	0	0.0184223	0.630804	0.382153	1.57758	0.0120299	0.863512	6.2262	3.8152e-07	2.4372e-06	hypothetical protein
	CICLE_v10007412mg	5.94633	4.71786	6.00353	38.398	10.7135	14.2548	5.55591	21.1221	2.0514	4.4934e-05	0.00020184	Potassium channel AKT1 [Source:Projected from Arabidopsis thaliana (AT2G26650) UniProtKB/Swiss-Prot;Acc:Q38998]
	CICLE_v10007428mg	49.4406	47.539	49.4136	9.29941	8.83959	6.72798	48.7977	8.28899	-2.4871	2.1359e-33	7.9733e-32	hypothetical protein
	CICLE_v10007430mg	0.115746	0.242968	0.135777	0.455802	0.312951	0.494433	0.16483	0.421062	1.411	0.0093165	0.024754	hypothetical protein
	CICLE_v10007435mg	83.4686	82.8883	82.3956	20.1077	20.7969	26.0665	82.9175	22.3237	-1.8381	1.4288e-38	6.5398e-37	hypothetical protein
	CICLE_v10007443mg	0.0364781	0	0.0570548	0.574598	0.845393	0.804256	0.0311776	0.741416	4.6404	3.7644e-09	3.0595e-08	hypothetical protein
	CICLE_v10007445mg	11.6911	11.3369	12.0492	2.14701	1.65214	4.93107	11.6924	2.91007	-1.9614	3.5185e-07	2.2618e-06	Receptor-like protein kinase THESEUS 1 [Source:Projected from Arabidopsis thaliana (AT5G54380) UniProtKB/Swiss-Prot;Acc:Q9LK35]
	CICLE_v10007453mg	2.30347	2.63162	2.23479	7.59334	8.58267	9.36231	2.38996	8.51277	1.8849	6.4458e-26	1.7163e-24	hypothetical protein
	CICLE_v10007455mg	19.1484	16.5739	18.4971	36.4824	26.1664	42.9436	18.0731	35.1975	1.0287	1.3904e-05	6.839e-05	hypothetical protein
	CICLE_v10007465mg	15.9088	16.0559	17.3075	6.51766	8.02168	7.7464	16.4241	7.42858	-1.0908	1.0666e-20	2.1325e-19	hypothetical protein
	CICLE_v10007469mg	0.272595	0.305184	0.30319	2.70991	3.46292	3.64611	0.293657	3.27298	3.5285	1.1685e-31	4.0651e-30	hypothetical protein
	CICLE_v100074891mg	13.1619	15.1139	12.8186	1.33305	5.91828	3.16704	13.6981	3.47279	-1.961	1.2988e-05	6.4222e-05	hypothetical protein
	CICLE_v100074892mg	5.71781	6.94216	6.72376	1.1374	2.64635	1.72158	6.46124	1.83511	-1.7785	4.9357e-09	3.9628e-08	hypothetical protein
	CICLE_v10007494mg	82.705	83.7608	80.356	36.4957	24.6952	40.3722	82.2739	33.8544	-1.2127	4.9022e-07	3.0833e-06	hypothetical protein
	CICLE_v10007510mg	12.0664	14.8588	11.9499	0.366443	0.189172	0.850342	12.9584	0.468652	-4.7473	6.8007e-27	1.908e-25	Subtilisin-like protease SBT1.8 [Source:Projected from Arabidopsis thaliana (AT2G05920) UniProtKB/Swiss-Prot;Acc:Q9ZUF6]
	CICLE_v10007519mg	707.514	759.422	662.602	8.0796	14.9374	22.3433	709.846	15.1201	-5.5261	8.0649e-69	7.428e-67	hypothetical protein
	CICLE_v10007520mg	8.37566	7.01727	9.26402	18.824	23.4624	24.1184	8.21898	22.1349	1.4833	2.2303e-21	4.6365e-20	hypothetical protein
	CICLE_v10007531mg	12.0247	11.5055	10.8576	24.0501	26.2672	37.3501	11.4626	29.2225	1.3995	6.5609e-13	7.6277e-12	hypothetical protein
	CICLE_v10007545mg	27.8138	25.286	28.7597	43.0047	60.372	99.1175	27.2865	67.4981	1.344	1.6915e-06	9.8122e-06	Probable galactinol--sucrose galactosyltransferase 1 [Source:Projected from Arabidopsis thaliana (AT1G55740) UniProtKB/Swiss-Prot;Acc:Q84VX0]
	CICLE_v10007550mg	0.118994	0.235093	0.186116	0	0	0	0.180068	0	-5.4863	0.00040189	0.0014995	hypothetical protein
	CICLE_v10007552mg	0.0120847	0	0	0.0761426	0.149369	0.0799316	0.00402823	0.101814	4.5875	0.0022983	0.0072037	hypothetical protein
	CICLE_v10007556mg	2.49278	2.52902	3.14372	0.93743	1.37054	1.11405	2.72184	1.14068	-1.2012	6.9665e-07	4.2904e-06	hypothetical protein
	CICLE_v10007564mg	10.8963	8.67444	9.90462	1.36833	3.71517	0.624532	9.82511	1.90268	-2.3269	1.3963e-05	6.8632e-05	hypothetical protein
	CICLE_v10007570mg	6.38877	5.5952	6.52251	0.580779	2.23934	2.92226	6.16882	1.91413	-1.6743	0.00035071	0.0013271	hypothetical protein
	CICLE_v10007575mg	17.0428	16.857	17.3419	7.27709	6.87007	7.51985	17.0806	7.22234	-1.1803	3.6535e-15	5.1092e-14	VIN3-like protein 1 [Source:Projected from Arabidopsis thaliana (AT3G24440) UniProtKB/Swiss-Prot;Acc:Q9LHF5]
	CICLE_v10007589mg	15.7256	14.6704	18.0726	7.98514	5.5892	8.34315	16.1562	7.30583	-1.0744	6.4054e-06	3.3617e-05	hypothetical protein
	CICLE_v10007591mg	76.9144	72.1115	77.4536	0.68208	1.63538	0.934806	75.4932	1.08409	-6.0792	4.8677e-114	1.0939e-111	hypothetical protein
	CICLE_v10007599mg	7.85665	7.32818	8.3149	0.572481	0.825762	1.22551	7.83325	0.874582	-3.1223	5.8097e-35	2.3231e-33	Protein PHOX3 [Source:Projected from Arabidopsis thaliana (AT5G20360) UniProtKB/Swiss-Prot;Acc:F4K487]
	CICLE_v10007602mg	13.8966	13.4124	14.702	1.09677	1.83777	1.63108	14.0037	1.52187	-3.155	8.1017e-64	6.8447e-62	hypothetical protein
	CICLE_v10007603mg	147.639	154.947	145.815	18.7933	17.4483	23.1754	149.467	19.8056	-2.858	2.1384e-67	1.9146e-65	hypothetical protein
	CICLE_v10007620mg	1.54455	1.43858	1.38046	0.0695127	0.136363	0.12162	1.45453	0.109165	-3.686	2.9117e-13	3.4974e-12	hypothetical protein
	CICLE_v10007630mg	0.988309	1.05139	1.22871	0.319337	0.293646	0.251421	1.08947	0.288135	-1.8536	1.5252e-06	8.9144e-06	hypothetical protein
	CICLE_v10007634mg	0.0238591	0.0471379	0.0248784	0.676485	0.344053	0.447131	0.0319585	0.489223	4.0137	2.915e-05	0.00013533	hypothetical protein
	CICLE_v10007639mg	3.06227	3.2703	3.92664	8.0394	5.79687	9.46588	3.41974	7.76739	1.2498	3.1297e-06	1.7409e-05	hypothetical protein
	CICLE_v10007641mg	5.0139	4.97107	4.71103	0.0964324	0.283757	0.0607387	4.89866	0.146976	-4.9955	7.2324e-33	2.6386e-31	hypothetical protein
	CICLE_v10007643mg	15.4105	16.3277	17.256	8.07012	6.24033	8.60619	16.3314	7.63888	-1.0303	6.8842e-07	4.2409e-06	Exocyst subunit Exo70 family protein [Source:Projected from Arabidopsis thaliana (AT4G31540) UniProtKB/TrEMBL;Acc:Q7XYW9]
	CICLE_v10007651mg	7.96493	8.26646	8.5505	0.829357	1.41926	1.70421	8.26063	1.31761	-2.6091	4.9883e-27	1.4083e-25	hypothetical protein
	CICLE_v10007653mg	1.26903	0.867879	0.865202	5.33057	6.61103	6.88718	1.00071	6.27626	2.7001	1.4882e-27	4.3491e-26	hypothetical protein
	CICLE_v10007654mg	41.2762	41.7472	43.1845	10.2583	11.6493	11.8545	42.0693	11.254	-1.8467	4.0373e-73	4.0146e-71	hypothetical protein
	CICLE_v10007668mg	17.7994	19.4722	19.1251	6.49936	8.29823	9.64486	18.7989	8.14748	-1.1589	4.3801e-13	5.1617e-12	hypothetical protein
	CICLE_v10007670mg	159.473	164.03	163.08	12.6458	17.1099	25.7028	162.195	18.4861	-3.0938	9.0919e-38	4.0783e-36	hypothetical protein
	CICLE_v10007683mg	86.0877	81.5833	86.4533	30.0634	32.5928	41.2169	84.7081	34.6244	-1.2374	1.8089e-17	2.9457e-16	hypothetical protein
	CICLE_v10007706mg	42.6284	48.326	42.8567	9.70165	6.64987	10.6255	44.6037	8.99234	-2.2438	3.3282e-20	6.4646e-19	hypothetical protein
	CICLE_v10007718mg	6.52402	6.09316	6.62958	0.249128	0.390973	0.732272	6.41559	0.457458	-3.7736	1.7087e-29	5.4777e-28	hypothetical protein
	CICLE_v10007723mg	239.166	219.553	231.173	2.40165	2.85534	3.03048	229.964	2.76249	-6.3256	0	0	hypothetical protein
	CICLE_v10007727mg	10.4324	9.23158	9.91886	21.8886	13.8895	24.6602	9.86093	20.1461	1.1009	4.9637e-05	0.00022023	Transmembrane 9 superfamily member 10 [Source:Projected from Arabidopsis thaliana (AT2G24170) UniProtKB/Swiss-Prot;Acc:Q8RWW1]
	CICLE_v10007732mg	0.184047	0.318165	0.191909	41.65	35.971	27.7958	0.231374	35.139	7.3161	1.598e-80	1.9517e-78	Probable sulfate transporter 3.5 [Source:Projected from Arabidopsis thaliana (AT5G19600) UniProtKB/Swiss-Prot;Acc:Q94LW6]
	CICLE_v10007739mg	2.26159	3.08269	2.48617	10.5124	2.83509	11.2674	2.61015	8.20495	1.734	0.00056373	0.0020335	hypothetical protein
	CICLE_v10007743mg	8.49199	6.76211	9.24724	22.5041	17.203	19.5267	8.16711	19.7446	1.349	6.1644e-09	4.909e-08	Kinetochore protein NDC80 homolog [Source:Projected from Arabidopsis thaliana (AT3G54630) UniProtKB/Swiss-Prot;Acc:Q9M1G5]
	CICLE_v10007746mg	0.0653329	0.0860513	0.11354	0.617469	0.157019	0.600181	0.0883081	0.458223	2.4627	0.0027158	0.008363	hypothetical protein
	CICLE_v10007747mg	89.5417	106.7	91.8772	18.6146	23.9318	30.6583	96.0396	24.4016	-1.9335	1.5446e-22	3.4505e-21	hypothetical protein
	CICLE_v10007750mg	22.0756	20.6469	21.9981	3.10617	5.13008	6.18582	21.5735	4.80736	-2.1276	1.7319e-20	3.4231e-19	hypothetical protein
	CICLE_v10007776mg	1.36718	1.54564	1.55231	0.0957142	0.25035	0.267939	1.48838	0.204668	-2.8246	4.016e-13	4.7526e-12	hypothetical protein
	CICLE_v100077871mg	2.69305	2.94033	2.51251	0.148844	0	0.312501	2.71529	0.153782	-4.1134	6.2475e-05	0.0002722	hypothetical protein
	CICLE_v100077872mg	1.60019	2.14373	1.39427	0.161134	0.0225783	0.0483291	1.71273	0.077347	-4.3879	1.2783e-11	1.3221e-10	hypothetical protein
	CICLE_v10007796mg	0.99315	0.981074	1.32824	0.0226724	0.0222382	0.0714019	1.10082	0.0387709	-4.7923	3.6094e-10	3.2786e-09	hypothetical protein
	CICLE_v10007797mg	1.20064	1.46187	1.42662	0.0586429	0.34512	0.430928	1.36304	0.27823	-2.2733	6.4642e-05	0.00028082	hypothetical protein
	CICLE_v10007801mg	10.7786	11.6385	12.9824	2.14811	2.02594	6.07117	11.7998	3.41507	-1.7516	2.5006e-05	0.00011749	hypothetical protein
	CICLE_v10007806mg	60.9093	68.8168	58.8015	2.44504	15.0608	13.8859	62.8425	10.4639	-2.5839	5.314e-07	3.3191e-06	hypothetical protein
	CICLE_v10007809mg	394.706	395.306	380.837	48.4402	56.4976	64.3135	390.283	56.4171	-2.7387	4.9463e-111	1.0389e-108	Sodium/calcium exchanger NCL [Source:Projected from Arabidopsis thaliana (AT1G53210) UniProtKB/Swiss-Prot;Acc:Q8L636]
	CICLE_v10007816mg	2.77372	1.96524	2.01458	0.341495	0.90635	0.506102	2.25118	0.584649	-1.9046	9.9767e-07	6.0109e-06	hypothetical protein
	CICLE_v10007831mg	0.0679427	0.0894887	0.0590377	0	0	0.0124831	0.0721564	0.00416104	-4.0141	0.010055	0.02649	hypothetical protein
	CICLE_v10007837mg	3.26479	3.42665	2.87235	8.9782	7.83947	9.76239	3.18793	8.86002	1.5356	1.3181e-13	1.6347e-12	hypothetical protein
	CICLE_v10007843mg	305.492	300.721	297.255	2.76834	2.14209	2.37331	301.156	2.42791	-6.8858	6.2714e-287	1.4094e-283	Similar to Chitin-inducible gibberellin-responsive protein [Source: Projected from Oryza sativa (Os07g0545800)]
	CICLE_v10007849mg	4.4532	3.70217	5.1032	0.0926022	0.317901	0.0972104	4.41952	0.169238	-4.6466	1.0576e-25	2.7831e-24	hypothetical protein
	CICLE_v10007858mg	19.4228	20.0749	18.7524	1.67871	2.63451	2.88569	19.4167	2.39964	-2.9739	4.1137e-51	2.6263e-49	hypothetical protein
	CICLE_v10007869mg	5.12451	4.73939	4.3367	0.842302	1.62175	1.89943	4.73354	1.45449	-1.6686	4.2149e-09	3.4109e-08	hypothetical protein
	CICLE_v10007893mg	3.98482	3.79661	3.09785	11.9346	10.0546	9.20145	3.62643	10.3969	1.5901	9.8022e-11	9.3659e-10	hypothetical protein
	CICLE_v10007906mg	7.3526	6.78177	7.733	17.7119	16.6525	15.4866	7.28912	16.617	1.2565	1.7253e-12	1.9194e-11	hypothetical protein
	CICLE_v10007910mg	0.80259	0.902186	1.18317	0	0	0.183054	0.962649	0.0610179	-3.9803	4.3626e-05	0.00019632	hypothetical protein
	CICLE_v10007916mg	128.107	124.365	127.868	5.66749	8.63103	8.00726	126.78	7.43526	-4.0455	3.1339e-160	1.2143e-157	hypothetical protein
	CICLE_v10007919mg	3.09283	3.05522	3.94482	24.8229	13.9088	53.06	3.36429	30.5972	3.2377	7.2879e-13	8.4423e-12	Heparanase-like protein 3 [Source:Projected from Arabidopsis thaliana (AT5G34940) UniProtKB/Swiss-Prot;Acc:Q9FZP1]
	CICLE_v10007934mg	16.0007	14.1844	15.5752	5.02625	7.93088	5.37833	15.2535	6.11182	-1.2687	4.5472e-10	4.0892e-09	hypothetical protein
	CICLE_v10007937mg	0.184809	0.273843	0.224822	0	0.031726	0	0.227825	0.0105753	-4.2275	0.0053694	0.015257	hypothetical protein
	CICLE_v10007948mg	0.743956	0.571596	0.54589	7.78352	7.09523	6.5306	0.620481	7.13645	3.5907	1.6239e-33	6.0823e-32	hypothetical protein
	CICLE_v10007964mg	3.51863	3.82343	3.37544	0.738999	0.507394	2.43076	3.5725	1.22572	-1.5098	0.0054795	0.015532	hypothetical protein
	CICLE_v10007968mg	2.4076	2.11981	3.23812	0.769474	1.29384	1.05779	2.58851	1.04037	-1.2647	1.2724e-05	6.3052e-05	hypothetical protein
	CICLE_v10007969mg	82.1725	81.8288	83.1869	28.1	26.7563	38.2251	82.396	31.0271	-1.3533	3.37e-14	4.4032e-13	hypothetical protein
	CICLE_v10007975mg	0.0722844	0.0612046	0.118442	1.31212	1.84008	3.81349	0.0839771	2.32189	4.8283	3.1317e-20	6.0933e-19	Probable galacturonosyltransferase 12 [Source:Projected from Arabidopsis thaliana (AT5G54690) UniProtKB/Swiss-Prot;Acc:Q9FH36]
	CICLE_v10007976mg	15.6624	15.3226	14.7178	59.9735	51.2142	48.5141	15.2343	53.2339	1.8762	1.3625e-22	3.0498e-21	hypothetical protein
	CICLE_v10007978mg	5.31544	4.38835	5.43542	2.02242	2.75071	1.98152	5.0464	2.25155	-1.1065	1.593e-06	9.2769e-06	hypothetical protein
	CICLE_v10007991mg	1.43992	1.44976	1.90567	0.494338	0.827135	0.854722	1.59845	0.725398	-1.0931	0.002222	0.0069908	hypothetical protein
	CICLE_v10007996mg	43.0945	44.9457	45.2662	8.15748	20.6836	15.9909	44.4355	14.944	-1.5441	1.162e-07	7.9569e-07	hypothetical protein
	CICLE_v10008000mg	11.9684	13.177	11.655	0.221467	0.814597	0.445601	12.2668	0.493889	-4.601	1.2923e-38	5.9391e-37	hypothetical protein
	CICLE_v10008001mg	9.72696	10.2112	8.97093	1.07876	2.34766	1.02628	9.63636	1.48423	-2.6532	2.7641e-15	3.9018e-14	Sodium/hydrogen exchanger 4 [Source:Projected from Arabidopsis thaliana (AT5G55470) UniProtKB/Swiss-Prot;Acc:Q8S397]
	CICLE_v10008008mg	11.8152	12.7081	12.8873	1.51011	5.34431	3.25621	12.4702	3.37021	-1.8661	8.0634e-07	4.9135e-06	hypothetical protein
	CICLE_v10008009mg	2.8244	2.49045	2.76717	0.0597174	0	0.125378	2.694	0.0616985	-5.4184	1.0857e-21	2.3117e-20	hypothetical protein
	CICLE_v10008010mg	14.9482	14.0255	15.4751	2.39119	9.87829	4.90225	14.8163	5.72391	-1.353	0.0014279	0.0047038	hypothetical protein
	CICLE_v10008012mg	0.0505803	0.0249826	0.0263706	1.03575	0.755428	1.92368	0.0339778	1.23829	5.2366	5.7384e-09	4.5827e-08	Putative beta-glucosidase 41 [Source:Projected from Arabidopsis thaliana (AT5G54570) UniProtKB/Swiss-Prot;Acc:Q9FIU7]
	CICLE_v10008017mg	6.5861	4.25174	6.08433	13.1347	10.7112	10.9543	5.64072	11.6001	1.1153	1.4978e-05	7.3175e-05	hypothetical protein
	CICLE_v10008020mg	0.283042	0.355855	0.160982	1.24296	1.21916	0.87933	0.266627	1.11382	2.123	1.9731e-05	9.4202e-05	hypothetical protein
	CICLE_v10008031mg	4.509	4.48006	4.67429	25.079	15.9311	16.4435	4.55445	19.1512	2.157	1.0262e-13	1.2862e-12	hypothetical protein
	CICLE_v10008037mg	12.6547	13.0359	12.4252	98.168	41.0563	52.4358	12.7053	63.8867	2.4316	1.5986e-10	1.5013e-09	hypothetical protein
	CICLE_v10008044mg	0.128458	0.380688	0.214313	1.51084	2.30226	5.9476	0.241153	3.25357	3.7702	2.531e-09	2.1025e-08	Sugar transport protein 14 [Source:Projected from Arabidopsis thaliana (AT1G77210) UniProtKB/Swiss-Prot;Acc:Q8GW61]
	CICLE_v100080481mg	20.7294	20.7816	19.9449	5.23995	6.25003	6.82496	20.4853	6.10498	-1.6948	8.5443e-30	2.7708e-28	Diacylglycerol O-acyltransferase 1 [Source:Projected from Arabidopsis thaliana (AT2G19450) UniProtKB/Swiss-Prot;Acc:Q9SLD2]
	CICLE_v100080482mg	65.2612	57.5025	61.894	12.9144	20.0984	15.7262	61.5526	16.2463	-1.8706	8.3979e-21	1.6896e-19	hypothetical protein
	CICLE_v100080501mg	0.383753	0.0947716	0.30011	48.56	2.07517	39.4486	0.259545	30.0279	6.9734	1.0012e-07	6.9143e-07	hypothetical protein
	CICLE_v100080502mg	0.183458	0.181227	0	27.2604	0.992062	23.2071	0.121562	17.1532	7.2349	3.3372e-06	1.8495e-05	hypothetical protein
	CICLE_v10008052mg	10.7851	12.5457	11.8133	30.5898	24.2316	23.8896	11.7147	26.237	1.2364	2.444e-08	1.8205e-07	XBAT32 [Source:Projected from Arabidopsis thaliana (AT5G57740) UniProtKB/TrEMBL;Acc:A0A178UH83]
	CICLE_v10008059mg	0.0538944	0.053239	0	0.311277	0.249804	0.356473	0.0357111	0.305851	3.1405	0.0025479	0.0078979	hypothetical protein
	CICLE_v10008068mg	6.57049	6.14269	6.78234	15.0016	10.9734	11.0164	6.49851	12.3305	1.0029	2.2811e-05	0.00010806	hypothetical protein
	CICLE_v10008073mg	0.244098	0.294714	0.169684	0.39874	0.921889	0.747469	0.236165	0.689366	1.5752	0.005765	0.016239	hypothetical protein
	CICLE_v10008076mg	0.731521	0.558392	0.693429	0.279341	0	0.0366552	0.661114	0.105332	-2.5067	0.017169	0.042132	hypothetical protein
	CICLE_v10008077mg	0.732676	0.748724	0.658601	0	0	0.22281	0.713334	0.0742702	-3.269	0.0031987	0.0096646	hypothetical protein
	CICLE_v10008079mg	7.94902	8.86878	8.73039	16.7161	15.6895	19.0603	8.51607	17.1553	1.0701	1.3202e-10	1.2471e-09	hypothetical protein
	CICLE_v10008085mg	55.5604	63.0812	56.9387	0.359839	0.806738	0.242836	58.5268	0.469804	-6.9047	1.4207e-93	2.1572e-91	hypothetical protein
	CICLE_v10008087mg	12.2923	11.7405	11.2684	4.20217	4.41787	7.68672	11.7671	5.43559	-1.0682	4.2479e-05	0.00019135	hypothetical protein
	CICLE_v10008091mg	0.5819	0.627081	0.35854	0.0277758	0	0.058316	0.522507	0.0286973	-4.1598	7.8745e-05	0.00033752	hypothetical protein
	CICLE_v10008097mg	221.06	227.958	221.171	356.345	601.291	686.033	223.396	547.89	1.33	1.5978e-09	1.3519e-08	hypothetical protein
	CICLE_v10008098mg	54.1761	55.4237	52.0258	5.42528	21.0578	12.7645	53.8752	13.0825	-2.0255	2.7308e-07	1.7861e-06	hypothetical protein
	CICLE_v10008112mg	9.12749	8.76464	9.54401	1.41901	4.72698	3.48515	9.14538	3.21038	-1.4871	5.4326e-05	0.00023943	hypothetical protein
	CICLE_v10008115mg	55.7008	51.1904	54.826	22.3371	25.153	25.3394	53.9057	24.2765	-1.094	3.5715e-28	1.0861e-26	hypothetical protein
	CICLE_v10008116mg	3.05826	2.3903	2.62823	12.5992	12.1848	12.1888	2.69226	12.3243	2.2586	2.4323e-27	6.99e-26	Heat stress transcription factor A-9 [Source:Projected from Arabidopsis thaliana (AT5G54070) UniProtKB/Swiss-Prot;Acc:Q9LVW2]
	CICLE_v10008125mg	1.09449	0.709527	0.713282	68.6379	4.40369	172.65	0.839101	81.897	6.6645	1.8974e-08	1.4348e-07	hypothetical protein
	CICLE_v10008130mg	5.49109	5.18275	4.38119	0.653672	1.78607	0.931273	5.01834	1.12367	-2.1236	3.2702e-09	2.6812e-08	hypothetical protein
	CICLE_v10008140mg	6.27196	6.00004	5.05982	0.831958	2.65209	1.85589	5.77727	1.77998	-1.6718	1.0178e-05	5.1272e-05	hypothetical protein
	CICLE_v10008142mg	151.584	143.017	155.049	19.3055	10.7028	29.5607	149.883	19.8563	-2.8536	4.7559e-16	7.0455e-15	hypothetical protein
	CICLE_v10008143mg	1.17153	0.592754	0.774659	15.5731	4.06154	165.088	0.846314	61.5741	6.1996	2.5112e-06	1.4215e-05	hypothetical protein
	CICLE_v10008147mg	158.066	154.589	152.36	53.7982	53.3557	49.5184	155.005	52.2241	-1.5055	3.4845e-26	9.4459e-25	hypothetical protein
	CICLE_v10008149mg	17.0001	16.4592	17.8587	3.26402	9.9748	6.43334	17.106	6.55739	-1.358	6.919e-05	0.00029908	hypothetical protein
	CICLE_v10008150mg	0.640436	0.510985	0.539374	0.0258668	0.0253715	0.027154	0.563598	0.0261308	-4.3747	9.4015e-06	4.7639e-05	hypothetical protein
	CICLE_v10008171mg	384.742	367.251	398.91	9.39596	11.4144	13.4379	383.634	11.4161	-5.0202	8.8987e-290	2.222e-286	hypothetical protein
	CICLE_v10008181mg	39.3202	39.1914	40.4101	146.338	161.419	161.845	39.6405	156.534	2.0389	5.1763e-89	7.1807e-87	hypothetical protein
	CICLE_v10008199mg	10.7498	11.6062	9.9776	2.7665	6.05084	4.4397	10.7778	4.41901	-1.2512	4.9274e-06	2.6434e-05	hypothetical protein
	CICLE_v10008202mg	0.450973	0.445489	0.347568	5.25053	4.56431	2.48572	0.414677	4.10019	3.3844	6.5485e-16	9.6124e-15	hypothetical protein
	CICLE_v10008204mg	5.2858	5.92293	4.90836	22.7829	18.8795	13.2774	5.37236	18.3133	1.8466	2.8412e-10	2.5987e-09	hypothetical protein
	CICLE_v10008210mg	17.0876	19.4713	17.6944	38.5438	53.5318	36.3714	18.0845	42.8157	1.2962	4.7649e-11	4.6884e-10	hypothetical protein
	CICLE_v10008211mg	2.41487	2.65056	2.17608	0.313076	0.598807	0.131462	2.41384	0.347782	-2.7393	6.9517e-09	5.5067e-08	hypothetical protein
	CICLE_v10008213mg	53.4411	56.8299	56.61	0.669088	0.765655	1.60963	55.627	1.01479	-5.7377	1.0929e-85	1.4619e-83	Monogalactosyldiacylglycerol synthase 2, chloroplastic [Source:Projected from Arabidopsis thaliana (AT5G20410) UniProtKB/Swiss-Prot;Acc:O82730]
	CICLE_v10008215mg	2.18769	2.64907	2.57549	0.555809	1.41743	1.40032	2.47075	1.12452	-1.1042	0.0045745	0.013231	hypothetical protein
	CICLE_v10008218mg	11.5174	12.1193	10.704	1.28834	3.09471	2.84292	11.4469	2.40866	-2.2184	5.3846e-14	6.895e-13	Fasciclin-like arabinogalactan protein 1 [Source:Projected from Arabidopsis thaliana (AT5G55730) UniProtKB/Swiss-Prot;Acc:Q9FM65]
	CICLE_v10008231mg	2.40683	2.17943	2.7885	4.56348	4.75155	4.82742	2.45825	4.71415	1.0007	9.2306e-06	4.69e-05	hypothetical protein
	CICLE_v10008240mg	579.165	595.533	578.175	2896.18	687.455	969.143	584.291	1517.59	1.5057	0.0042508	0.012421	hypothetical protein
	CICLE_v10008248mg	0.469945	0.499941	0.339246	0	0	0	0.436377	0	-5.8966	4.7599e-05	0.00021249	hypothetical protein
	CICLE_v10008250mg	1.03399	1.20957	1.10654	0.0571482	0.140135	0.209972	1.1167	0.135752	-3.006	1.1745e-07	8.0303e-07	At2g26180 [Source:Projected from Arabidopsis thaliana (AT2G26180) UniProtKB/TrEMBL;Acc:O64852]
	CICLE_v10008255mg	526.008	574.522	516.259	125.919	262.684	136.353	538.93	174.985	-1.5844	1.9879e-08	1.4981e-07	hypothetical protein
	CICLE_v10008256mg	3.83568	3.60421	4.25968	0.851434	3.01932	1.75323	3.89985	1.87466	-1.0297	0.013025	0.033176	Protein trichome birefringence-like 5 [Source:Projected from Arabidopsis thaliana (AT5G20590) UniProtKB/Swiss-Prot;Acc:F4K5K4]
	CICLE_v10008261mg	0.196437	0.138606	0.175568	0	0	0	0.170204	0	-4.8974	0.0032634	0.0098308	hypothetical protein
	CICLE_v10008272mg	2.32026	2.00554	1.71373	6.70055	6.17392	6.50111	2.01318	6.45852	1.7427	4.9536e-07	3.1131e-06	hypothetical protein
	CICLE_v10008296mg	5.81831	5.91827	5.28599	2.41978	2.37344	1.42886	5.67419	2.07403	-1.3816	3.4581e-06	1.9099e-05	hypothetical protein
	CICLE_v10008306mg	0.829191	0.704814	0.382039	0.0202501	0.119174	0.340124	0.638681	0.159849	-1.9957	0.013416	0.034036	hypothetical protein
	CICLE_v10008308mg	0.81454	0.775376	0.679471	0.264386	0.289832	0.326521	0.756462	0.29358	-1.3128	0.00027579	0.0010662	hypothetical protein
	CICLE_v10008310mg	1.88065	1.93209	2.32704	0.157993	0.61987	0.33171	2.04659	0.369858	-2.4304	1.0237e-07	7.0551e-07	hypothetical protein
	CICLE_v10008325mg	0.539523	0.740226	0.718843	0.0944277	0.185239	0.0991267	0.666197	0.126264	-2.3448	0.00035481	0.001341	hypothetical protein
	CICLE_v10008331mg	25.1889	22.2408	24.9193	11.6582	4.98079	9.90726	24.1163	8.84876	-1.3591	0.0001072	0.00045	hypothetical protein
	CICLE_v10008336mg	1.16984	0.861461	0.864964	0	0.0109542	0	0.965423	0.00365138	-7.8413	1.7816e-10	1.6627e-09	hypothetical protein
	CICLE_v10008349mg	0	0	0.0402766	0.527312	0.397857	1.91614	0.0134255	0.947105	6.1144	3.1092e-05	0.00014371	hypothetical protein
	CICLE_v10008355mg	411.463	479.612	382.619	8.29647	15.0738	43.0129	424.564	22.1277	-4.2471	8.9693e-18	1.4909e-16	GAE1 [Source:Projected from Arabidopsis thaliana (AT4G30440) UniProtKB/TrEMBL;Acc:A0A384LBP5]
	CICLE_v10008357mg	6.13871	5.11996	6.66927	19.5708	11.4722	14.6285	5.97598	15.2238	1.4344	2.5018e-06	1.4169e-05	hypothetical protein
	CICLE_v10008365mg	6.42227	5.96622	6.38318	30.7075	23.1104	28.6807	6.25722	27.4995	2.2073	1.984e-24	4.905e-23	hypothetical protein
	CICLE_v10008394mg	12.813	12.4883	12.2277	27.0899	27.2859	25.9989	12.5097	26.7916	1.1614	2.564e-17	4.1276e-16	hypothetical protein
	CICLE_v10008397mg	10.6675	8.50083	10.0912	1.55907	4.16285	2.78837	9.75316	2.83676	-1.748	5.5186e-08	3.9321e-07	hypothetical protein
	CICLE_v100084061mg	40.5944	41.3461	41.2019	111.169	87.9293	103.994	41.0475	101.031	1.3691	5.1699e-13	6.0701e-12	hypothetical protein
	CICLE_v10008416mg	5.58006	6.30915	6.21569	1.50612	3.53162	3.43388	6.03496	2.82387	-1.0661	0.00052752	0.0019161	hypothetical protein
	CICLE_v10008419mg	241.403	250.325	236.128	12.7602	11.9849	20.9452	242.619	15.2301	-3.9433	4.8973e-62	3.9876e-60	hypothetical protein
	CICLE_v10008420mg	5.02766	5.30561	5.60037	0.445273	0.665519	0.934863	5.31121	0.681885	-2.9195	1.4551e-26	3.9977e-25	FAP2 [Source:Projected from Arabidopsis thaliana (AT2G26310) UniProtKB/TrEMBL;Acc:A0A178VYJ7]
	CICLE_v10008439mg	4.23149	4.14873	4.64362	16.6759	10.7738	23.0266	4.34128	16.8254	2.0181	3.2528e-11	3.2561e-10	Hexosyltransferase [Source:Projected from Arabidopsis thaliana (AT4G26940) UniProtKB/TrEMBL;Acc:A0A178V3W5]
	CICLE_v10008442mg	1.89342	2.07569	2.14285	1.06691	0.404321	0.738181	2.03732	0.73647	-1.3818	0.0014488	0.0047635	Homogentisate phytyltransferase 1, chloroplastic [Source:Projected from Arabidopsis thaliana (AT2G18950) UniProtKB/Swiss-Prot;Acc:Q8VWJ1]
	CICLE_v10008444mg	2.76346	2.1143	3.13576	0.540563	1.92551	0.686929	2.67117	1.051	-1.3115	0.0075168	0.020561	ATP synthase gamma chain 2, chloroplastic [Source:Projected from Arabidopsis thaliana (AT1G15700) UniProtKB/Swiss-Prot;Acc:Q01909]
	CICLE_v10008448mg	62.1768	53.9442	58.7648	138.123	169.177	95.667	58.2953	134.322	1.2686	3.1835e-07	2.0576e-06	hypothetical protein
	CICLE_v10008455mg	33.6853	32.7404	33.3917	9.10422	9.54381	15.5505	33.2724	11.3995	-1.4971	4.1421e-11	4.0953e-10	hypothetical protein
	CICLE_v10008460mg	5.58481	6.20921	4.5217	0.689969	0.834667	2.26949	5.43857	1.26471	-2.0765	2.8976e-06	1.6231e-05	hypothetical protein
	CICLE_v10008474mg	0.430077	0.566463	0.384386	0.0645192	0.126567	0.0451532	0.460309	0.0787466	-2.4909	0.00031835	0.0012149	hypothetical protein
	CICLE_v10008489mg	35.7307	36.5433	37.9307	200.557	84.2209	208.79	36.7349	164.523	2.2432	8.3941e-10	7.3088e-09	hypothetical protein
	CICLE_v10008490mg	1.16664	1.3142	1.51526	8.07071	4.0266	2.74138	1.33203	4.94623	2.0011	8.5696e-06	4.3859e-05	hypothetical protein
	CICLE_v10008494mg	0.541213	0.914048	1.00124	1.70502	2.33772	3.48351	0.818833	2.50875	1.655	8.0461e-06	4.1415e-05	hypothetical protein
	CICLE_v10008520mg	76.5226	82.4952	82.713	6.71029	12.2233	9.85496	80.5769	9.59619	-3.029	1.388e-50	8.7617e-49	hypothetical protein
	CICLE_v10008522mg	1.28365	1.19345	1.31881	0.257704	0.66109	0.457818	1.2653	0.458871	-1.4224	0.00019032	0.00076113	hypothetical protein
	CICLE_v10008524mg	0	0	0	0	0.722523	0.454874	0	0.392466	5.6658	0.010168	0.026744	hypothetical protein
	CICLE_v10008536mg	0.0606719	0.0149835	0	0.0955695	0.187479	0.635394	0.0252185	0.306147	3.6085	0.0022307	0.0070143	hypothetical protein
	CICLE_v10008537mg	10.3822	11.6155	12.0425	0.691231	1.69499	1.91302	11.3467	1.43308	-2.9545	1.8957e-20	3.7436e-19	hypothetical protein
	CICLE_v10008555mg	34.5238	30.7927	35.2006	114.667	42.8189	58.1642	33.5057	71.8832	1.209	0.0028371	0.0086898	hypothetical protein
	CICLE_v10008567mg	26.0805	23.187	24.2316	8.37982	8.35968	10.4275	24.4997	9.05565	-1.3788	3.3563e-19	6.0975e-18	hypothetical protein
	CICLE_v10008583mg	53.8505	50.0365	53.2513	7.90568	9.65707	10.5107	52.3794	9.35783	-2.4329	1.3888e-85	1.8467e-83	hypothetical protein
	CICLE_v10008603mg	137.4	130.711	141.248	4.50502	8.37795	13.7147	136.453	8.86588	-3.9166	2.4654e-31	8.4203e-30	hypothetical protein
	CICLE_v10008604mg	0.825937	0.466225	0.338337	11.4612	2.61295	11.1211	0.5435	8.39841	4.0395	5.7902e-11	5.6526e-10	hypothetical protein
	CICLE_v10008613mg	36.6278	35.5371	37.8898	5.76701	6.45398	6.4007	36.6849	6.20723	-2.5063	1.1974e-89	1.6924e-87	hypothetical protein
	CICLE_v10008623mg	1.63953	1.68071	1.64506	7.82888	6.30886	6.47929	1.6551	6.87235	2.1244	7.7425e-16	1.1306e-14	hypothetical protein
	CICLE_v10008624mg	26.8846	23.9939	28.1025	0.279526	0.0685433	0.366795	26.327	0.238288	-6.7431	2.5161e-70	2.3758e-68	hypothetical protein
	CICLE_v10008628mg	96.8887	92.29	95.6121	327.842	305.783	261.259	94.9303	298.295	1.7215	3.1175e-21	6.404e-20	hypothetical protein
	CICLE_v10008645mg	0.136718	0.135056	0.0356398	6.53249	0.528083	22.9842	0.102471	10.0149	6.6421	1.856e-06	1.0695e-05	hypothetical protein
	CICLE_v10008649mg	31.0742	32.7728	28.2721	11.6451	13.9952	11.1163	30.7064	12.2522	-1.2688	9.2126e-14	1.1599e-12	Early nodulin-like protein 2 [Source:Projected from Arabidopsis thaliana (AT4G27520) UniProtKB/Swiss-Prot;Acc:Q9T076]
	CICLE_v10008653mg	478.869	473.589	468.962	125.732	76.5245	104.043	473.806	102.1	-2.1346	1.0048e-16	1.5583e-15	hypothetical protein
	CICLE_v10008657mg	13.4703	12.7377	15.325	0.131464	0.902624	0.496821	13.8443	0.510303	-4.7372	2.3235e-26	6.3368e-25	Protein Brevis radix-like 4 [Source:Projected from Arabidopsis thaliana (AT5G20540) UniProtKB/Swiss-Prot;Acc:Q8GZ92]
	CICLE_v10008659mg	20.4542	17.302	19.2014	146.608	101.541	70.5543	18.9859	106.234	2.5753	3.4901e-15	4.8869e-14	hypothetical protein
	CICLE_v10008665mg	1.21839	0.583553	0.69297	61.4143	3.19445	217.832	0.831639	94.1469	6.867	1.7536e-07	1.1725e-06	hypothetical protein
	CICLE_v10008669mg	6.01499	6.05467	5.55743	0.599666	0.274485	1.42688	5.8757	0.767011	-2.8938	1.103e-08	8.553e-08	hypothetical protein
	CICLE_v10008671mg	68.5404	56.8221	67.1058	2.95148	3.98058	4.43628	64.1561	3.78945	-4.0317	4.6372e-116	1.0634e-113	hypothetical protein
	CICLE_v10008677mg	4.18429	3.92144	3.69181	8.5627	17.4605	15.5727	3.93251	13.8653	1.8518	1.1633e-11	1.2086e-10	hypothetical protein
	CICLE_v10008680mg	1.21197	0.957788	1.08321	0.509088	0.142669	0.305384	1.08433	0.319047	-1.6779	0.0045485	0.013166	hypothetical protein
	CICLE_v10008681mg	63.5227	72.8355	58.5249	7.92321	24.4943	17.7056	64.961	16.7077	-1.9392	2.524e-08	1.8751e-07	F-box protein AFR [Source:Projected from Arabidopsis thaliana (AT2G24540) UniProtKB/Swiss-Prot;Acc:Q8LAW2]
	CICLE_v10008694mg	21.3278	19.0084	21.7777	8.16241	11.5861	10.1012	20.7047	9.94989	-1.0059	1.1553e-10	1.0978e-09	hypothetical protein
	CICLE_v10008695mg	37.5084	36.6623	39.0765	6.56474	13.9286	7.14531	37.749	9.2129	-1.9935	3.8278e-12	4.1139e-11	hypothetical protein
	CICLE_v10008717mg	0.405833	0.546679	0.50011	6.81879	7.14423	9.55771	0.484207	7.84024	4.0692	1.057e-33	3.9857e-32	hypothetical protein
	CICLE_v10008720mg	0.324645	0.427596	0.526578	0.0378797	0.148617	0.0795294	0.426273	0.0886755	-2.2182	0.011523	0.029841	hypothetical protein
	CICLE_v10008721mg	83.4005	79.1662	85.996	10.3222	13.5855	15.5627	82.8542	13.1568	-2.607	5.7799e-67	5.134e-65	hypothetical protein
	CICLE_v10008731mg	116.511	139.706	102.437	3.23412	2.03162	3.62394	119.552	2.96323	-5.2718	3.7309e-78	4.3443e-76	hypothetical protein
	CICLE_v10008737mg	3.26561	3.18231	2.80693	0.0463418	0.272727	0.0486479	3.08495	0.122572	-4.5886	9.3558e-13	1.07e-11	hypothetical protein
	CICLE_v10008748mg	84.241	80.3314	85.2432	542.016	630.441	583.766	83.2719	585.408	2.8706	1.1626e-186	6.2208e-184	hypothetical protein
	CICLE_v10008758mg	16.258	11.1222	13.64	0.0490602	1.01054	1.03003	13.6734	0.696542	-4.2855	2.0918e-13	2.5493e-12	hypothetical protein
	CICLE_v10008763mg	6.38364	5.25715	6.49434	15.2021	9.21601	13.4606	6.04504	12.6262	1.1424	2.9364e-05	0.00013626	SufE-like protein 1, chloroplastic/mitochondrial [Source:Projected from Arabidopsis thaliana (AT4G26500) UniProtKB/Swiss-Prot;Acc:Q84W65]
	CICLE_v10008765mg	639.577	669.853	622.447	2055.04	1892.96	1937.91	643.959	1961.97	1.6723	8.5938e-28	2.5546e-26	hypothetical protein
	CICLE_v10008768mg	70.17	68.9074	67.2985	0.906584	4.19714	0.609087	68.7919	1.90427	-5.1516	6.0494e-19	1.0841e-17	hypothetical protein
	CICLE_v10008778mg	38.8294	31.0511	30.7606	0.0441295	0.0432845	0.926511	33.547	0.337975	-6.63	7.2164e-08	5.0822e-07	hypothetical protein
	CICLE_v10008789mg	0.88994	0.75353	0.751205	3.9162	3.75391	1.82196	0.798225	3.16402	2.0643	7.1587e-06	3.7197e-05	hypothetical protein
	CICLE_v10008792mg	1.584	1.0585	0.922995	0.195694	0.14396	0.256791	1.1885	0.198815	-2.5272	0.00011745	0.00049013	hypothetical protein
	CICLE_v10008799mg	129.075	123.735	131.029	11.6012	11.8342	11.8243	127.946	11.7532	-3.3842	5.6703e-153	1.9604e-150	hypothetical protein
	CICLE_v10008802mg	9.81441	8.7606	10.1926	1.11756	2.31411	1.04282	9.5892	1.49149	-2.6335	8.213e-16	1.1977e-14	hypothetical protein
	CICLE_v10008808mg	160.982	151.177	166.102	3.43085	2.69212	5.72462	159.42	3.9492	-5.282	5.6452e-82	7.048e-80	Protein NDL2 [Source:Projected from Arabidopsis thaliana (AT5G11790) UniProtKB/Swiss-Prot;Acc:Q9ASU8]
	CICLE_v10008813mg	48.4261	54.4243	43.4387	14.6633	21.8287	31.0406	48.763	22.5109	-1.0804	4.458e-05	0.00020041	Zinc finger protein CONSTANS-LIKE 4 [Source:Projected from Arabidopsis thaliana (AT5G24930) UniProtKB/Swiss-Prot;Acc:Q940T9]
	CICLE_v10008815mg	5.94132	7.59764	8.52893	0.427337	0.712562	0.583183	7.35596	0.574361	-3.6269	4.2628e-25	1.0936e-23	hypothetical protein
	CICLE_v10008817mg	10.3048	10.1041	9.84302	3.25977	4.92706	6.17079	10.084	4.78587	-1.0351	6.3653e-06	3.3414e-05	hypothetical protein
	CICLE_v10008836mg	118.09	129.99	112.592	8.25497	10.7457	9.24563	120.224	9.41543	-3.6227	1.2038e-125	3.0397e-123	hypothetical protein
	CICLE_v10008844mg	7.70047	7.99444	8.95002	1.13313	1.97027	2.21683	8.21498	1.77341	-2.1687	1.2625e-14	1.6969e-13	hypothetical protein
	CICLE_v10008858mg	1.64318	1.88407	1.43801	4.6528	4.5637	5.95178	1.65509	5.05609	1.664	8.9658e-11	8.6069e-10	hypothetical protein
	CICLE_v10008862mg	11.8971	10.7501	12.326	24.1077	25.5273	28.5512	11.6577	26.0621	1.2186	2.6003e-19	4.7547e-18	hypothetical protein
	CICLE_v10008865mg	22.3646	22.2608	23.888	81.6097	49.2273	41.8035	22.8378	57.5469	1.4265	1.2707e-05	6.2998e-05	hypothetical protein
	CICLE_v10008869mg	10.9078	9.99431	9.06603	21.4149	17.9762	23.7005	9.98937	21.0305	1.1369	2.3287e-08	1.7375e-07	hypothetical protein
	CICLE_v10008884mg	8.3885	9.19017	9.16082	3.66134	4.37348	2.85411	8.91316	3.62964	-1.2345	2.4167e-08	1.8008e-07	hypothetical protein
	CICLE_v10008889mg	12.8162	13.4878	12.5339	23.8383	25.3663	29.4108	12.946	26.2052	1.0719	2.0606e-12	2.2782e-11	Protein PGR [Source:Projected from Arabidopsis thaliana (AT5G19930) UniProtKB/Swiss-Prot;Acc:Q0WP96]
	CICLE_v10008898mg	7.62562	6.77515	7.575	20.5882	9.50441	26.3133	7.32526	18.802	1.4319	0.00014769	0.00060466	hypothetical protein
	CICLE_v10008900mg	32.0748	31.0053	35.71	6.38675	19.3527	10.2564	32.93	11.9986	-1.4287	4.918e-05	0.00021844	NADH-cytochrome b5 reductase-like protein [Source:Projected from Arabidopsis thaliana (AT5G20080) UniProtKB/Swiss-Prot;Acc:P83291]
	CICLE_v10008913mg	3.98747	4.29707	4.88229	1.4275	1.83577	1.66504	4.38894	1.64277	-1.3629	1.2427e-08	9.5934e-08	hypothetical protein
	CICLE_v10008914mg	0	0	0	0.107422	0.105365	0.902144	0	0.371644	5.3029	0.0065778	0.018275	hypothetical protein
	CICLE_v10008929mg	6.25038	6.54961	5.83325	1.52306	3.20121	3.80679	6.21108	2.84369	-1.097	0.00064406	0.0022945	UDP-galactose/UDP-glucose transporter 7 [Source:Projected from Arabidopsis thaliana (AT4G31600) UniProtKB/Swiss-Prot;Acc:Q94B65]
	CICLE_v10008930mg	28.0405	25.652	30.3395	1.88914	2.73917	1.85382	28.0107	2.16071	-3.6387	1.2259e-65	1.072e-63	hypothetical protein
	CICLE_v10008931mg	52.7829	50.4998	54.3449	18.843	23.8268	24.7118	52.5425	22.4605	-1.1748	1.5333e-23	3.6006e-22	hypothetical protein
	CICLE_v10008935mg	102.227	100.827	95.3151	0.75452	0.863417	0.924079	99.4564	0.847339	-6.8218	6.3803e-185	3.3345e-182	hypothetical protein
	CICLE_v10008936mg	12.8529	12.6966	11.2542	2.68212	8.69848	2.54311	12.2679	4.64124	-1.3729	0.0029909	0.0091065	hypothetical protein
	CICLE_v10008951mg	522.019	536.494	530.552	7.46241	4.30269	23.8189	529.688	11.8613	-5.4437	1.6382e-25	4.2709e-24	hypothetical protein
	CICLE_v10008969mg	86.4745	84.0626	85.4192	22.73	28.9141	31.6851	85.3188	27.7764	-1.5696	2.4508e-33	9.1035e-32	hypothetical protein
	CICLE_v10008993mg	3.17033	2.88123	2.865	901.823	49.0693	415.987	2.97218	455.626	7.3957	9.5671e-13	1.093e-11	hypothetical protein
	CICLE_v10009005mg	0.182324	0.180107	0.152091	1.14878	1.42726	0.643171	0.171508	1.07307	2.7095	2.6152e-05	0.00012242	hypothetical protein
	CICLE_v10009021mg	10.9386	9.84673	12.963	31.6379	28.994	19.6722	11.2495	26.7681	1.3279	1.1866e-06	7.0488e-06	hypothetical protein
	CICLE_v10009028mg	26.6828	21.5579	24.4654	2.37938	2.11886	4.17392	24.2354	2.89072	-3.0168	2.6778e-27	7.6757e-26	hypothetical protein
	CICLE_v10009036mg	60.189	63.9892	58.5459	23.1717	20.8902	18.6249	60.908	20.8956	-1.4751	1.3876e-14	1.8595e-13	hypothetical protein
	CICLE_v10009037mg	39.1105	42.2519	37.5087	16.141	16.7437	11.6658	39.6237	14.8502	-1.3497	1.5174e-09	1.2873e-08	hypothetical protein
	CICLE_v10009041mg	17.9708	15.4695	18.5078	36.917	37.6788	45.4751	17.316	40.0236	1.2672	5.6943e-17	8.9426e-16	hypothetical protein
	CICLE_v10009045mg	31.0117	32.5031	31.4326	13.4072	15.2745	12.3078	31.6491	13.6632	-1.1521	3.1396e-14	4.1069e-13	hypothetical protein
	CICLE_v100090471mg	201.556	188.428	207.023	64.8179	70.2566	104.291	199.002	79.7886	-1.2686	1.994e-10	1.8555e-09	hypothetical protein
	CICLE_v100090472mg	136.114	125.104	135.043	41.9606	41.1571	75.0476	132.087	52.7218	-1.2761	5.6713e-07	3.5305e-06	hypothetical protein
	CICLE_v10009049mg	2.08434	1.94668	1.89677	15.4411	11.4761	11.1544	1.97593	12.6906	2.7599	7.9392e-22	1.7025e-20	hypothetical protein
	CICLE_v10009077mg	10.2003	11.2202	10.6716	21.7093	24.442	22.0857	10.6974	22.7457	1.1461	1.0799e-18	1.9034e-17	hypothetical protein
	CICLE_v10009079mg	0	0.0352529	0	0.412231	0.955707	3.14724	0.011751	1.50506	6.876	2.3683e-06	1.3453e-05	IQ-domain 10 [Source:Projected from Arabidopsis thaliana (AT3G15050) UniProtKB/TrEMBL;Acc:Q9LKA0]
	CICLE_v10009083mg	3.95904	3.21106	4.43236	10.3718	9.70105	9.73945	3.86749	9.93744	1.429	2.8872e-10	2.6397e-09	hypothetical protein
	CICLE_v10009087mg	13.1068	12.6487	12.195	28.4452	22.7081	45.9766	12.6502	32.3766	1.4099	7.3475e-07	4.509e-06	hypothetical protein
	CICLE_v10009090mg	40.9305	50.8518	37.1575	13.7196	24.8573	19.6178	42.98	19.3982	-1.1105	4.7456e-06	2.5532e-05	hypothetical protein
	CICLE_v10009099mg	8.15286	8.91855	7.7024	0.574598	0.338157	1.38734	8.25794	0.766699	-3.39	1.0393e-13	1.3019e-12	Protein MULTIPOLAR SPINDLE 1 [Source:Projected from Arabidopsis thaliana (AT5G57880) UniProtKB/Swiss-Prot;Acc:F4KDF5]
	CICLE_v10009114mg	13.4599	12.0036	12.9044	37.8886	21.7972	40.4335	12.7893	33.3731	1.4576	7.4855e-07	4.5874e-06	hypothetical protein
	CICLE_v10009118mg	48.6937	57.2339	49.523	1.40805	1.01764	1.59481	51.8169	1.34017	-5.2168	1.403e-102	2.5223e-100	hypothetical protein
	CICLE_v10009119mg	267.469	287.978	255.267	3.91875	4.30681	14.1751	270.238	7.46689	-5.1497	1.0955e-30	3.7022e-29	hypothetical protein
	CICLE_v10009138mg	16.8029	21.7917	14.3982	0.349408	0.137087	0.403475	17.6643	0.296656	-5.8461	6.9434e-46	3.9206e-44	hypothetical protein
	CICLE_v10009143mg	0.294934	0.109255	0.269092	6.27178	0.0759466	2.5604	0.224427	2.96937	3.8775	0.00053972	0.0019566	hypothetical protein
	CICLE_v10009158mg	80.4951	83.6859	87.9633	4.68223	24.4937	6.81578	84.0481	11.9972	-2.7938	6.9657e-08	4.915e-07	hypothetical protein
	CICLE_v10009160mg	1.97217	2.58248	1.67383	5.63511	6.28306	7.43233	2.07616	6.45016	1.6835	2.3626e-09	1.9701e-08	hypothetical protein
	CICLE_v10009180mg	1967.02	2186.15	1955.17	376.352	460.186	413.854	2036.11	416.797	-2.235	2.8448e-70	2.675e-68	Tetraspanin-7 [Source:Projected from Arabidopsis thaliana (AT4G28050) UniProtKB/Swiss-Prot;Acc:Q9SUD4]
	CICLE_v10009186mg	201.781	204.33	197.835	639.428	565.407	627.67	201.316	610.835	1.6669	9.8316e-27	2.7413e-25	Phosphate transport system permease protein 1 domain containing protein [Source: Projected from Oryza sativa (Os06g0695800)]
	CICLE_v10009189mg	16.0113	15.4697	16.5488	274.036	57.2513	162.88	16.0099	164.722	3.4758	1.0312e-11	1.0764e-10	hypothetical protein
	CICLE_v10009191mg	463.371	439.866	462.933	12.4217	16.8025	31.3211	455.39	20.1818	-4.4606	8.1954e-48	4.8723e-46	Chorismate mutase 2 [Source:Projected from Arabidopsis thaliana (AT5G10870) UniProtKB/Swiss-Prot;Acc:Q9S7H4]
	CICLE_v10009202mg	0.0674858	0.166663	0.0879611	0.868138	0.434446	0.725351	0.10737	0.675978	2.7262	1.0143e-05	5.113e-05	hypothetical protein
	CICLE_v10009207mg	0.365653	0.682279	1.05909	2.0479	2.30161	2.64247	0.702342	2.33066	1.789	6.7118e-05	0.00029079	hypothetical protein
	CICLE_v10009208mg	1.06955	0.872795	0.921284	6.25061	3.20915	3.84472	0.954542	4.43483	2.3061	1.6653e-07	1.1185e-06	hypothetical protein
	CICLE_v10009213mg	46.2666	54.0339	42.7696	6.74393	15.1277	11.5119	47.69	11.1279	-2.0689	4.2996e-14	5.5563e-13	hypothetical protein
	CICLE_v10009218mg	0.0998521	0.197276	0.052059	1.99228	2.26268	2.14646	0.116396	2.13381	4.2385	5.3427e-10	4.7702e-09	hypothetical protein
	CICLE_v10009238mg	2.56127	2.32274	3.02094	0.793667	0.99471	1.52746	2.63498	1.10528	-1.2072	0.00085965	0.0029726	hypothetical protein
	CICLE_v10009242mg	96.8092	93.9948	99.2846	5.86968	9.64011	7.95299	96.6962	7.82093	-3.5818	6.6104e-98	1.0843e-95	hypothetical protein
	CICLE_v10009245mg	0.621646	0.39477	0.416702	0	0.045736	0.0489493	0.477706	0.0315618	-3.8834	0.0024665	0.0076731	hypothetical protein
	CICLE_v10009246mg	16.6856	18.1271	17.977	4.37008	5.30697	14.7675	17.5965	8.14819	-1.0814	0.012052	0.030997	hypothetical protein
	CICLE_v10009261mg	34.586	38.2035	35.9799	1226.74	326.272	649.836	36.2565	734.283	4.4515	1.3994e-21	2.9556e-20	hypothetical protein
	CICLE_v10009272mg	129.292	125.861	145.739	48.6633	52.6692	53.0423	133.63	51.4583	-1.3176	2.364e-28	7.2776e-27	hypothetical protein
	CICLE_v10009274mg	0.18114	0.238583	0.377756	0	0	0	0.265826	0	-4.4338	0.016221	0.040081	hypothetical protein
	CICLE_v100092852mg	9.60499	7.12218	8.99595	0.0256652	0	0.0538848	8.57437	0.0265167	-8.3108	8.431e-22	1.8062e-20	hypothetical protein
	CICLE_v10009304mg	63.9673	62.3615	70.1563	13.8028	19.3463	14.6997	65.495	15.9496	-1.9844	1.0428e-34	4.1186e-33	hypothetical protein
	CICLE_v10009331mg	85.7769	84.7338	88.5311	263.015	396.8	180.247	86.3473	280.021	1.7538	1.719e-09	1.4491e-08	hypothetical protein
	CICLE_v10009334mg	16.6706	17.2777	15.0746	3.75952	6.33354	7.92333	16.341	6.00546	-1.4094	4.2662e-08	3.0828e-07	hypothetical protein
	CICLE_v10009352mg	5.98153	6.25063	7.31954	122.564	58.0464	166.974	6.51723	115.861	4.2215	9.0974e-28	2.7007e-26	hypothetical protein
	CICLE_v10009353mg	592.111	558.765	588.848	2026.57	1641.98	1630.1	579.908	1766.22	1.6805	7.5093e-18	1.2547e-16	hypothetical protein
	CICLE_v10009361mg	171.2	209.96	157.849	16.0679	27.2031	22.2507	179.67	21.8406	-3.0006	5.7633e-43	3.0547e-41	Uncharacterized protein At1g50640 (Fragment) [Source:Projected from Arabidopsis thaliana (AT1G50640) UniProtKB/TrEMBL;Acc:C0SV01]
	CICLE_v10009370mg	1.78201	1.96743	1.6031	9.90702	4.60672	5.85483	1.78418	6.78952	2.0205	6.5523e-07	4.0498e-06	hypothetical protein
	CICLE_v10009375mg	0.359539	0.513019	0.583176	0.167805	0.0411478	0	0.485245	0.0696508	-2.686	0.011721	0.030281	NifU-like protein 3, chloroplastic [Source:Projected from Arabidopsis thaliana (AT4G25910) UniProtKB/Swiss-Prot;Acc:Q84RQ7]
	CICLE_v10009380mg	1.78644	1.61126	2.02474	3.34414	3.92013	3.98149	1.80748	3.74859	1.109	1.6018e-05	7.7831e-05	hypothetical protein
	CICLE_v10009385mg	0.909603	0.825688	0.87156	10.0166	2.76007	2.38487	0.86895	5.05386	2.6731	1.3095e-05	6.4734e-05	hypothetical protein
	CICLE_v10009423mg	0.914502	0.963607	0.6675	0	0	0.168022	0.848536	0.0560072	-3.9268	8.3832e-05	0.0003581	hypothetical protein
	CICLE_v10009433mg	0.475036	0.410602	0.185749	2.24481	1.22324	1.89831	0.357129	1.78878	2.3942	0.00013478	0.00055588	hypothetical protein
	CICLE_v10009446mg	10.5077	10.9327	9.85443	0.130584	2.68975	0.753953	10.4316	1.19143	-3.1279	1.1277e-05	5.6391e-05	hypothetical protein
	CICLE_v10009450mg	105.39	109.703	104.856	34.1541	39.5844	40.0672	106.65	37.9352	-1.4371	6.3759e-40	3.0165e-38	hypothetical protein
	CICLE_v10009462mg	154.168	138.005	165.279	7.3327	5.75383	14.6804	152.484	9.25564	-3.9925	1.2959e-32	4.6598e-31	hypothetical protein
	CICLE_v10009470mg	5.93389	5.66235	5.42975	1.22931	2.95205	2.53646	5.67533	2.23927	-1.3073	3.9522e-05	0.00017903	hypothetical protein
	CICLE_v10009480mg	38.0074	36.2799	39.3486	70.2542	71.4968	77.1988	37.8786	72.9833	1.0063	2.0486e-17	3.3289e-16	hypothetical protein
	CICLE_v10009482mg	0.248394	0.245374	0.388509	0	0	0	0.294093	0	-4.5389	0.011152	0.028994	hypothetical protein
	CICLE_v10009484mg	193.635	224.663	171.795	1.86777	5.83347	3.40545	196.698	3.70223	-5.7049	2.6521e-62	2.1673e-60	Ethylene-responsive transcription factor 4 [Source:Projected from Arabidopsis thaliana (AT3G15210) UniProtKB/Swiss-Prot;Acc:O80340]
	CICLE_v10009493mg	0.739691	0.243565	0.642743	91.7879	0.507928	73.252	0.542	55.1826	6.7922	9.1723e-06	4.6646e-05	hypothetical protein
	CICLE_v10009506mg	0.585993	0.0723585	0.381892	16.6918	0.829925	20.6716	0.346748	12.7311	5.2972	1.7235e-07	1.1541e-06	hypothetical protein
	CICLE_v10009510mg	43.4739	45.5934	44.4805	4.34499	6.84287	7.70909	44.5159	6.29898	-2.7788	5.3704e-42	2.7367e-40	hypothetical protein
	CICLE_v10009511mg	2.69423	2.48865	2.408	25.8309	11.3887	28.0806	2.53029	21.7668	3.1818	2.3118e-16	3.4985e-15	hypothetical protein
	CICLE_v10009513mg	18.0853	19.3033	17.3171	52.2274	32.6446	52.3465	18.2352	45.7395	1.399	9.7584e-08	6.7477e-07	hypothetical protein
	CICLE_v10009526mg	1.72749	1.00838	1.35097	0.041229	0.080879	0.0865613	1.36228	0.0695564	-4.2408	1.4087e-07	9.5356e-07	hypothetical protein
	CICLE_v10009527mg	4.11494	2.8192	2.21457	142.669	49.9726	318.341	3.04957	170.327	5.8562	4.6147e-24	1.1175e-22	21.7 kDa class VI heat shock protein [Source:Projected from Arabidopsis thaliana (AT5G54660) UniProtKB/Swiss-Prot;Acc:Q9FIT9]
	CICLE_v10009532mg	12.1845	10.7226	14.5789	98.1345	55.0136	52.2618	12.4954	68.4699	2.5509	8.3118e-14	1.0517e-12	hypothetical protein
	CICLE_v10009540mg	317.935	305.705	328.322	2.39999	22.0958	15.9754	317.321	13.4904	-4.5558	1.3183e-15	1.9003e-14	hypothetical protein
	CICLE_v10009541mg	6.72269	8.33136	6.43635	0.705965	3.71403	1.9538	7.16346	2.1246	-1.7379	0.00060573	0.0021707	hypothetical protein
	CICLE_v10009542mg	899.131	863.093	933.941	75.5488	114.435	140.504	898.722	110.163	-2.9884	2.0222e-47	1.1959e-45	hypothetical protein
	CICLE_v10009560mg	0.940794	1.08425	0.784789	0.19759	0.193806	0.138282	0.93661	0.176559	-2.346	3.8164e-05	0.0001734	hypothetical protein
	CICLE_v10009569mg	4.72377	6.20281	4.74537	0.181483	0	0.12701	5.22398	0.102831	-5.6191	2.5257e-14	3.3212e-13	hypothetical protein
	CICLE_v10009572mg	20.1172	19.2353	19.7229	3.41827	3.38302	4.46122	19.6918	3.75417	-2.3365	4.7636e-40	2.268e-38	hypothetical protein
	CICLE_v10009573mg	2.18387	2.57825	3.5546	18.5144	12.3992	25.3076	2.77224	18.7404	2.822	2.1174e-15	3.0212e-14	hypothetical protein
	CICLE_v10009574mg	11.6211	13.4606	11.3572	39.2907	53.5124	46.7721	12.1463	46.5251	1.9861	1.29e-32	4.6457e-31	hypothetical protein
	CICLE_v10009575mg	0.656607	0.702674	0.342329	55.2189	7.43946	36.1312	0.567203	32.9298	5.9664	1.0555e-17	1.746e-16	hypothetical protein
	CICLE_v10009578mg	0.242982	0.120013	0.126681	0	0	0	0.163225	0	-4.7235	0.0071813	0.01977	hypothetical protein
	CICLE_v10009585mg	0	0.241391	0	1.6252	0.838988	6.37533	0.0804635	2.9465	5.1937	5.7917e-05	0.00025413	hypothetical protein
	CICLE_v10009623mg	1.12985	0.659521	1.28522	0	0	0	1.02486	0	-6.6118	1.4808e-06	8.6819e-06	Nuclear transcription factor Y subunit B-2 [Source:Projected from Arabidopsis thaliana (AT5G47640) UniProtKB/Swiss-Prot;Acc:Q9FGJ3]
	CICLE_v10009629mg	4.34213	4.13046	3.85687	1.12587	1.32517	1.95013	4.10982	1.46706	-1.4404	1.1916e-05	5.9377e-05	hypothetical protein
	CICLE_v10009639mg	323.683	327.623	331.687	117.815	88.2178	198.199	327.664	134.744	-1.2276	4.241e-05	0.00019115	hypothetical protein
	CICLE_v10009661mg	0.402786	0.0568412	0.119998	20.4237	0.118536	11.6081	0.193209	10.7168	5.9311	0.00035561	0.0013436	hypothetical protein
	CICLE_v10009662mg	0	0	0	0.501338	0	0.526286	0	0.342542	5.3679	0.019274	0.046541	hypothetical protein
	CICLE_v10009663mg	109.643	106.176	112.337	37.3423	64.1494	49.3329	109.386	50.2749	-1.0781	9.7801e-09	7.6316e-08	hypothetical protein
	CICLE_v10009669mg	5.84117	6.17405	6.88251	0.552056	1.62445	4.63622	6.29925	2.27091	-1.4616	0.018706	0.045351	Embryo-specific protein ATS3A [Source:Projected from Arabidopsis thaliana (AT2G41475) UniProtKB/Swiss-Prot;Acc:Q681K2]
	CICLE_v10009680mg	1.87978	2.07118	2.03548	0	0	0.159403	1.99548	0.0531342	-5.2327	5.6713e-06	3.0102e-05	hypothetical protein
	CICLE_v10009681mg	784.103	766.364	781.223	7.42377	11.1296	9.8207	777.23	9.45803	-6.3126	0	0	Gamma-glutamylcyclotransferase 2-2 [Source:Projected from Arabidopsis thaliana (AT4G31290) UniProtKB/Swiss-Prot;Acc:Q84MC1]
	CICLE_v10009695mg	0.145226	0	0.227146	0.228758	1.12189	1.84109	0.124124	1.06391	3.1277	0.0076363	0.020847	hypothetical protein
	CICLE_v10009720mg	15.2288	14.8262	16.7054	25.8831	45.4708	46.4821	15.5868	39.2787	1.3716	8.469e-10	7.3684e-09	hypothetical protein
	CICLE_v10009739mg	11.8977	11.0236	12.4488	0.172332	0.295807	0.587952	11.79	0.35203	-5.0288	3.6063e-41	1.797e-39	hypothetical protein
	CICLE_v10009740mg	1184.03	1223.37	1071.12	51.5418	79.3409	131.84	1159.51	87.5744	-3.6956	6.3808e-34	2.4346e-32	hypothetical protein
	CICLE_v10009769mg	49.1069	48.3431	52.5539	4.43027	8.11147	6.69705	50.0013	6.41293	-2.9187	1.4812e-45	8.301e-44	Photosystem I reaction center subunit V, chloroplastic [Source:Projected from Arabidopsis thaliana (AT1G55670) UniProtKB/Swiss-Prot;Acc:Q9S7N7]
	CICLE_v10009783mg	7.07606	7.20183	6.26042	30.0607	24.2948	27.6563	6.8461	27.3373	2.0643	1.4494e-16	2.2173e-15	hypothetical protein
	CICLE_v10009784mg	0.387158	0.45894	0.0807396	19.1085	11.086	76.9086	0.308946	35.701	6.8698	1.515e-17	2.478e-16	hypothetical protein
	CICLE_v10009786mg	29.4377	24.483	34.3872	67.4568	50.9523	87.5413	29.436	68.6501	1.2865	1.4837e-06	8.6943e-06	hypothetical protein
	CICLE_v10009788mg	1.3043	1.18326	1.4988	2.23621	2.90624	3.78533	1.32879	2.97592	1.2108	2.41e-05	0.00011347	Glutamyl-tRNA(Gln) amidotransferase subunit C, chloroplastic/mitochondrial [Source:Projected from Arabidopsis thaliana (AT4G32915) UniProtKB/Swiss-Prot;Acc:F4JV80]
	CICLE_v10009800mg	326.437	352.04	279.534	13.1062	19.1961	39.788	319.337	24.0301	-3.7043	3.0701e-24	7.4994e-23	hypothetical protein
	CICLE_v10009810mg	114.028	129.094	111.944	49.9151	16.8527	68.9559	118.355	45.2412	-1.317	0.00392	0.011545	hypothetical protein
	CICLE_v10009811mg	0.556477	1.0078	1.25721	5.25933	12.9921	21.573	0.940496	13.2748	3.8401	2.6337e-11	2.6577e-10	hypothetical protein
	CICLE_v10009828mg	5.90785	6.48445	6.2458	18.0087	18.1287	16.5983	6.2127	17.5786	1.563	2.589e-17	4.1649e-16	hypothetical protein
	CICLE_v10009885mg	16.1231	12.9531	16.4864	2.7165	2.31993	4.3021	15.1875	3.11284	-2.2313	1.014e-16	1.5715e-15	hypothetical protein
	CICLE_v10009893mg	15.015	18.0872	16.9817	2.32313	6.44809	5.44825	16.6947	4.73982	-1.7903	8.8081e-08	6.1226e-07	hypothetical protein
	CICLE_v10009906mg	3.44774	3.00727	2.48593	0.308132	1.28449	0.566066	2.98031	0.719561	-2.0204	4.7086e-05	0.00021034	hypothetical protein
	CICLE_v10009909mg	82.1219	80.83	78.3241	572.925	441.16	265.239	80.4253	426.441	2.4932	2.4378e-14	3.2113e-13	Auxin-responsive protein SAUR76 [Source:Projected from Arabidopsis thaliana (AT5G20820) UniProtKB/Swiss-Prot;Acc:Q29PU2]
	CICLE_v10009911mg	11.9061	8.961	10.2717	26.1221	25.4029	22.7345	10.3796	24.7531	1.3208	6.8966e-10	6.0613e-09	hypothetical protein
	CICLE_v10009913mg	1.15984	0.946478	1.10423	0.370688	0.36359	0.555907	1.07018	0.430061	-1.2634	0.019312	0.04662	hypothetical protein
	CICLE_v10009935mg	185.669	211.814	177.729	6.77545	5.87145	12.9132	191.737	8.52004	-4.4463	1.4604e-48	8.846e-47	hypothetical protein
	CICLE_v10009942mg	0.194731	0.320605	0.473784	1.7041	2.80806	13.3094	0.329707	5.94052	4.1877	6.0603e-07	3.7602e-06	hypothetical protein
	CICLE_v10009946mg	7.42945	9.73229	8.36434	0.33921	0.554524	0.118697	8.50869	0.337477	-4.5872	4.5188e-23	1.0373e-21	hypothetical protein
	CICLE_v10009953mg	14.5456	15.3574	13.7755	68.3157	52.9187	59.1375	14.5595	60.124	2.1168	5.7218e-22	1.2329e-20	hypothetical protein
	CICLE_v10009957mg	819.091	664.213	839.149	27.6533	119.766	81.6941	774.151	76.3711	-3.3259	2.512e-15	3.5593e-14	hypothetical protein
	CICLE_v10009964mg	18.0656	15.5337	17.3354	59.9388	45.8706	40.7567	16.9783	48.8554	1.6044	2.4377e-10	2.2526e-09	hypothetical protein
	CICLE_v10009973mg	11.8405	13.0725	12.3463	24.3998	18.3655	28.6545	12.4198	23.8066	1.0023	1.4882e-05	7.275e-05	hypothetical protein
	CICLE_v10009975mg	1790.54	1773.23	1979.62	78.4921	193.582	169.409	1847.8	147.161	-3.6228	4.4484e-36	1.8582e-34	hypothetical protein
	CICLE_v10009984mg	0.815128	0.626279	1.41659	92.8269	0.653018	57.4094	0.952665	50.2964	5.856	6.4028e-05	0.00027842	hypothetical protein
	CICLE_v10009991mg	1.51214	2.03694	1.72008	0.144358	0.424781	0.757708	1.75639	0.442282	-1.9644	0.016523	0.040706	hypothetical protein
	CICLE_v10009997mg	41.6619	34.8352	42.9165	1.26965	13.0242	1.83265	39.8045	5.3755	-2.8843	4.3294e-05	0.00019486	hypothetical protein
	CICLE_v10010003mg	30.43	29.4588	32.8582	11.5749	18.7364	8.64727	30.9156	12.9862	-1.1968	6.0525e-05	0.00026432	hypothetical protein
	CICLE_v10010008mg	1.45577	1.53394	1.24811	5.57142	6.6643	4.77879	1.41261	5.6715	2.0633	4.265e-14	5.5217e-13	hypothetical protein
	CICLE_v10010020mg	23.1	18.6209	22.0856	1203.39	305.783	1154.77	21.2688	887.98	5.4761	5.2128e-30	1.7027e-28	hypothetical protein
	CICLE_v10010033mg	0.0419179	0.0414081	0.0437086	0.352151	0.388584	0.231047	0.0423449	0.323928	3.0026	0.010058	0.026495	hypothetical protein
	CICLE_v10010036mg	31035.3	36055.9	30560.7	146838	143709	121187	32550.6	137245	2.1412	6.4456e-30	2.0993e-28	hypothetical protein
	CICLE_v10010051mg	0.551381	0.544676	0.191646	1.73705	0.946551	3.8496	0.429234	2.17774	2.3805	0.015639	0.038842	hypothetical protein
	CICLE_v10010059mg	0.770748	0.685238	0.884043	9.71256	0.635105	7.30705	0.780009	5.88491	3.0284	0.00041128	0.0015305	hypothetical protein
	CICLE_v10010066mg	17.0656	16.858	15.5133	34.7697	19.5309	61.9052	16.479	38.7353	1.2885	0.0020422	0.0064861	hypothetical protein
	CICLE_v10010075mg	1.74344	2.45201	1.7563	0.263764	1.324	0.586354	1.98392	0.724706	-1.439	0.0054206	0.015391	hypothetical protein
	CICLE_v10010078mg	38.8708	40.9837	38.3249	14.737	12.103	17.3121	39.3931	14.7174	-1.3598	2.5279e-11	2.5532e-10	hypothetical protein
	CICLE_v10010092mg	0.116778	0.115358	0.324712	0.613157	0.601416	1.5019	0.185616	0.90549	2.3386	0.0019418	0.0061987	hypothetical protein
	CICLE_v10010111mg	1.01983	1.51114	1.27608	0	0	0	1.26902	0	-5.9395	3.7884e-05	0.00017217	hypothetical protein
	CICLE_v10010145mg	21.2509	22.6447	22.6717	0.61989	0.30401	0.976106	22.1891	0.633335	-5.0882	1.1619e-34	4.573e-33	hypothetical protein
	CICLE_v10010148mg	0.735175	0.817014	0.67076	6.22445	1.98776	27.7577	0.740983	11.99	4.0443	2.6909e-07	1.761e-06	hypothetical protein
	CICLE_v10010150mg	2.02173	2.54182	1.68648	0.0386012	0.037862	0.0405221	2.08334	0.0389951	-5.6889	9.3674e-10	8.1217e-09	hypothetical protein
	CICLE_v10010153mg	0.242395	0	0.189562	0.636361	1.0611	0.935239	0.143986	0.877566	2.6656	0.0032952	0.0099146	hypothetical protein
	CICLE_v10010156mg	4.01405	3.30437	5.34819	7.2596	10.1066	11.8	4.2222	9.72209	1.2539	0.0018853	0.0060346	hypothetical protein
	CICLE_v10010159mg	11.8602	11.0335	12.2168	2.99276	5.9895	5.20441	11.7035	4.72889	-1.269	1.73e-07	1.1581e-06	hypothetical protein
	CICLE_v10010161mg	0.566957	0	0	2.97687	4.08782	10.3125	0.188986	5.79241	4.9582	0.00015557	0.00063449	hypothetical protein
	CICLE_v10010162mg	0.683683	0.67537	0.869379	0.105066	0.291987	0.0919121	0.742811	0.162988	-2.1359	7.1839e-05	0.00030987	hypothetical protein
	CICLE_v10010170mg	0	0.199058	0	1.69287	4.98137	4.44279	0.0663528	3.70568	5.693	4.5163e-05	0.00020263	hypothetical protein
	CICLE_v10010172mg	0.536859	0.571126	0.516733	0	0.127609	0	0.541573	0.0425364	-3.6094	0.0020412	0.0064837	hypothetical protein
	CICLE_v10010173mg	5.94186	9.13049	6.88411	18.4879	17.4539	19.1654	7.31882	18.3691	1.3852	1.4925e-05	7.2932e-05	hypothetical protein
	CICLE_v10010195mg	16.0159	15.8949	15.9994	1.96022	4.49907	5.55596	15.9701	4.00509	-1.9683	1.7162e-09	1.4472e-08	hypothetical protein
	CICLE_v10010200mg	2.93425	2.22224	3.67153	5.95723	9.67143	54.8814	2.94267	23.5034	3.0119	3.9215e-05	0.00017786	early nodulin-like protein 10 [Source:Projected from Arabidopsis thaliana (AT5G57920) TAIR;Acc:AT5G57920]
	CICLE_v10010204mg	0	0	0	0.694761	0.327099	1.07941	0	0.700425	7.2163	2.6401e-07	1.7303e-06	hypothetical protein
	CICLE_v10010219mg	7.16795	6.78576	7.47418	2.50908	3.99918	1.64621	7.14263	2.71816	-1.332	0.014823	0.037103	hypothetical protein
	CICLE_v10010225mg	5.9733	5.40894	7.11085	16.9363	50.041	27.7661	6.16436	31.5811	2.386	6.5916e-11	6.3988e-10	hypothetical protein
	CICLE_v10010227mg	0.0465884	0	0.0971574	1.27201	2.92719	2.36247	0.0479153	2.18722	5.5713	9.8546e-09	7.6843e-08	hypothetical protein
	CICLE_v10010231mg	21.4657	19.5888	23.9144	1.12182	1.16911	2.76011	21.6563	1.68368	-3.6442	1.3583e-26	3.7408e-25	hypothetical protein
	CICLE_v10010241mg	0.0736794	0	0.0768271	0.348176	0.227673	0.771616	0.0501688	0.449155	3.2253	0.0042936	0.012533	hypothetical protein
	CICLE_v10010258mg	0.0235235	0.0232375	0.0735854	0.518755	1.09033	0.41491	0.0401155	0.674665	4.1343	4.1183e-06	2.2415e-05	hypothetical protein
	CICLE_v10010262mg	0.0875666	0.0865018	0.182615	17.1957	72.6971	16.4104	0.118895	35.4344	8.2506	1.434e-18	2.5078e-17	hypothetical protein
	CICLE_v10010268mg	3.5275	3.12413	3.23428	5.81194	9.0208	5.56479	3.2953	6.79918	1.0976	0.0002047	0.00081363	hypothetical protein
	CICLE_v10010281mg	0.784355	1.18502	1.41923	2.42256	2.92269	2.36509	1.12954	2.57011	1.2452	6.3947e-05	0.00027813	hypothetical protein
	CICLE_v10010291mg	0.371672	0	0.258367	6.11472	15.3131	15.1598	0.210013	12.1959	5.8978	1.4099e-13	1.7409e-12	hypothetical protein
	CICLE_v10010300mg	7.2148	5.99322	6.15521	24.1068	37.6634	41.9364	6.45441	34.5689	2.4624	1.6932e-18	2.9543e-17	hypothetical protein
	CICLE_v10010303mg	25.4462	27.6741	25.9728	0.501816	4.73749	0.921878	26.3644	2.05373	-3.6743	1.1985e-08	9.2681e-08	hypothetical protein
	CICLE_v10010310mg	47.9219	46.8705	52.0719	0.249128	1.22179	4.05365	48.9548	1.84152	-4.7257	9.4188e-15	1.2774e-13	hypothetical protein
	CICLE_v10010311mg	1.16688	1.71622	1.54119	0.462915	0.24038	0.543122	1.47476	0.415472	-1.7679	9.9999e-05	0.00042187	hypothetical protein
	CICLE_v10010315mg	0.0456973	0	0	1.67957	0.141207	2.36767	0.0152324	1.39615	6.4785	4.0984e-05	0.00018536	hypothetical protein
	CICLE_v10010320mg	10.0023	14.5781	14.0202	33.233	34.9611	20.6067	12.8669	29.6003	1.2705	0.00013741	0.00056556	hypothetical protein
	CICLE_v10010340mg	6618.56	6907.15	6338.41	69.1734	240.386	171.044	6621.37	160.201	-5.3511	1.0554e-48	6.4278e-47	hypothetical protein
	CICLE_v10010345mg	0.410107	0.440348	0.613552	0	0.0734637	0.137594	0.488002	0.0703525	-2.7799	0.00037457	0.0014081	hypothetical protein
	CICLE_v10010348mg	29.4212	33.1188	32.8184	0.239503	1.4095	2.01137	31.7861	1.22012	-4.6858	7.8757e-26	2.0849e-24	hypothetical protein
	CICLE_v10010355mg	15.2526	17.457	17.001	33.5806	37.5965	38.8464	16.5702	36.6745	1.2014	7.1776e-13	8.3188e-12	hypothetical protein
	CICLE_v10010396mg	15.8031	14.4174	17.0419	5.4427	6.45202	4.24134	15.7541	5.37869	-1.4867	1.8601e-11	1.9001e-10	hypothetical protein
	CICLE_v10010401mg	0.151497	0.119724	0.0315937	0.349998	0.624175	0.734831	0.100938	0.569668	2.5226	0.001023	0.0034822	hypothetical protein
	CICLE_v10010407mg	3.90979	7.08079	2.2649	161.722	142.292	626.877	4.4185	310.297	6.1516	2.364e-23	5.4939e-22	hypothetical protein
	CICLE_v10010408mg	5.13349	4.82569	5.43913	0.695586	1.0234	0.730201	5.13277	0.816395	-2.5947	3.427e-10	3.1193e-09	hypothetical protein
	CICLE_v10010421mg	9.76002	9.23153	10.2908	2.79733	3.9807	4.91027	9.76079	3.8961	-1.2809	9.42e-10	8.1641e-09	hypothetical protein
	CICLE_v10010439mg	0.0357377	0	0	0.150116	0.441724	0.590948	0.0119126	0.394262	4.9508	0.0010165	0.0034623	hypothetical protein
	CICLE_v10010443mg	20.8994	21.1502	21.5258	4.95	9.50569	9.73529	21.1918	8.06366	-1.3591	1.9114e-08	1.4448e-07	hypothetical protein
	CICLE_v10010445mg	21.6329	20.1287	22.8027	9.02915	11.2826	7.96364	21.5214	9.42514	-1.1313	3.7073e-09	3.0164e-08	hypothetical protein
	CICLE_v10010451mg	16.927	18.2159	18.0709	0.487288	0.955914	1.06756	17.7379	0.836919	-4.3657	1.2408e-71	1.1967e-69	hypothetical protein
	CICLE_v10010454mg	0.380574	0.277013	0.10443	1.15688	0.28884	1.52358	0.254006	0.989768	2.0318	0.0064084	0.017842	hypothetical protein
	CICLE_v10010461mg	0.101983	0	0	4.23025	0.157566	4.27212	0.0339944	2.88664	6.5012	1.5924e-05	7.7409e-05	hypothetical protein
	CICLE_v10010467mg	0.432848	0.273654	0.397179	1.01818	1.92603	2.09952	0.367893	1.68124	2.2309	9.6933e-09	7.5664e-08	hypothetical protein
	CICLE_v10010470mg	0	0	0.191646	6.65871	0.757241	17.0193	0.0638819	8.14508	7.0855	6.8507e-07	4.2215e-06	Auxin-responsive protein IAA33 [Source:Projected from Arabidopsis thaliana (AT5G57420) UniProtKB/Swiss-Prot;Acc:Q9FKM7]
	CICLE_v10010480mg	0.890693	0.488812	0.928744	3.32564	1.32517	1.85467	0.769416	2.16849	1.5954	0.017816	0.043477	hypothetical protein
	CICLE_v10010501mg	1.10486	1.12906	1.11233	0.0800162	0.156968	0.377991	1.11541	0.204992	-2.4169	0.00012131	0.00050419	Cryptochrome DASH, chloroplastic/mitochondrial [Source:Projected from Arabidopsis thaliana (AT5G24850) UniProtKB/Swiss-Prot;Acc:Q84KJ5]
	CICLE_v10010502mg	47.6026	63.677	46.3055	2.70208	3.60995	9.19433	52.5284	5.16879	-3.32	3.1555e-15	4.4376e-14	hypothetical protein
	CICLE_v10010507mg	2.69142	2.27888	2.68111	0.277585	0.742553	0.105963	2.55047	0.375367	-2.713	1.9943e-06	1.1428e-05	hypothetical protein
	CICLE_v10010508mg	2133.9	2354.04	1971.72	53.1529	108.69	87.821	2153.22	83.2214	-4.66	2.918e-83	3.684e-81	hypothetical protein
	CICLE_v10010510mg	0.0386264	0.0763134	0.12083	2.02812	0.159143	2.85293	0.0785898	1.68006	4.5034	4.1668e-05	0.00018807	hypothetical protein
	CICLE_v10010514mg	5.7685	4.88912	5.69461	61.0065	20.9539	147.914	5.45074	76.6249	3.8652	9.2576e-12	9.672e-11	hypothetical protein
	CICLE_v10010528mg	1.84629	1.07285	0.792716	2.28098	4.92206	2.51421	1.23728	3.23909	1.4295	0.01307	0.033272	hypothetical protein
	CICLE_v10010559mg	0.623003	1.18351	0.79953	2.06334	4.29447	3.80374	0.868682	3.38718	1.9934	5.0906e-06	2.7258e-05	hypothetical protein
	CICLE_v10010560mg	3.02567	6.1438	4.90767	0.882591	2.16422	1.20446	4.69238	1.41709	-1.6892	0.00067605	0.0023971	hypothetical protein
	CICLE_v10010562mg	23.2774	21.9724	21.5749	5.25096	8.70241	6.0825	22.2749	6.67862	-1.6862	9.4403e-10	8.1754e-09	hypothetical protein
	CICLE_v10010564mg	7.55658	7.26563	9.45529	1.90448	2.69824	2.11032	8.0925	2.23768	-1.7976	6.7932e-08	4.8023e-07	hypothetical protein
	CICLE_v10010570mg	26.8412	25.2537	26.7915	8.50178	7.87293	6.92967	26.2954	7.76813	-1.6906	5.2229e-21	1.06e-19	hypothetical protein
	CICLE_v10010571mg	69.1222	73.9611	69.214	18.5241	34.1853	21.3184	70.7658	24.6759	-1.4759	1.3272e-09	1.1345e-08	hypothetical protein
	CICLE_v10010603mg	7.38888	6.13911	6.09197	0.0601492	0.117995	0.568281	6.53999	0.248808	-4.7011	1.5224e-16	2.3258e-15	hypothetical protein
	CICLE_v10010605mg	9.49113	8.06083	8.32763	1.79282	2.05654	2.32862	8.62653	2.05933	-2.0133	5.3791e-23	1.231e-21	hypothetical protein
	CICLE_v10010607mg	1.67252	1.06212	0.685133	2.25817	2.89171	3.29242	1.13992	2.8141	1.3492	0.002405	0.0075056	hypothetical protein
	CICLE_v10010608mg	0.758423	0.591474	0.374601	4.35945	0.822302	4.62039	0.574833	3.26738	2.5914	0.0001904	0.00076123	Probable serine/threonine-protein kinase PBL12 [Source:Projected from Arabidopsis thaliana (AT2G26290) UniProtKB/Swiss-Prot;Acc:O64842]
	CICLE_v10010609mg	0	0	0	0.252259	0.402072	0.231711	0	0.295347	5.7788	0.00012681	0.00052521	hypothetical protein
	CICLE_v10010615mg	0.431405	0.45894	0.346027	0.41818	1.2647	1.64621	0.412124	1.1097	1.4462	0.014846	0.037146	hypothetical protein
	CICLE_v10010617mg	0	0.201979	0.0852799	4.38015	4.63324	4.68828	0.0957528	4.56722	5.6245	3.3058e-19	6.0106e-18	hypothetical protein
	CICLE_v10010639mg	3.17568	0.627412	1.10378	18.2305	2.83486	20.538	1.63562	13.8678	3.1758	0.00022397	0.00088225	hypothetical protein
	CICLE_v10010655mg	0	0.0893073	0.0471345	9.39887	5.07505	1.39528	0.0454806	5.28973	6.9709	3.7821e-10	3.4273e-09	hypothetical protein
	CICLE_v10010656mg	0.771021	1.40611	1.42239	0.373693	0.366537	0.261526	1.19984	0.333918	-1.7806	0.0059236	0.016636	hypothetical protein
	CICLE_v10010657mg	1.39377	1.54892	1.08998	0	0.17945	0	1.34423	0.0598168	-4.289	0.0043986	0.012799	hypothetical protein
	CICLE_v10010669mg	17.5068	15.5954	14.343	1.64145	4.02505	4.82478	15.815	3.4971	-2.1447	2.1198e-08	1.5911e-07	hypothetical protein
	CICLE_v10010673mg	7.05281	9.95292	6.72376	17.7752	11.4156	21.9918	7.90983	17.0609	1.1686	0.0029199	0.0089157	hypothetical protein
	CICLE_v10010678mg	0.479233	0.307713	0.474721	0.0251627	0.0246808	0.158489	0.420556	0.0694442	-2.5742	0.0032025	0.0096705	Leucine-rich repeat extensin-like protein 2 [Source:Projected from Arabidopsis thaliana (AT1G62440) UniProtKB/Swiss-Prot;Acc:O48809]
	CICLE_v10010681mg	0	0	0	0.433668	1.98503	0	0	0.806233	6.0033	0.007077	0.01951	hypothetical protein
	CICLE_v10010696mg	0.272102	0.215035	0.0945756	1.08582	3.53139	1.43981	0.193904	2.01901	3.4013	6.9881e-09	5.5336e-08	hypothetical protein
	CICLE_v10010701mg	1.52561	2.34432	1.41403	7.12036	6.28561	7.66156	1.76132	7.02251	2.0516	3.874e-10	3.5034e-09	hypothetical protein
	CICLE_v10010703mg	0.527156	0.449735	0.499706	0.0503254	0.246808	0.211319	0.492199	0.169484	-1.508	0.018511	0.044952	hypothetical protein
	CICLE_v100107081mg	140.474	154.01	138.844	12.2235	14.351	55.6043	144.443	27.3929	-2.3764	3.5648e-06	1.9637e-05	hypothetical protein
	CICLE_v100107082mg	264.387	266.826	272.213	23.2705	17.2044	63.749	267.809	34.7413	-2.9065	3.3399e-11	3.3404e-10	hypothetical protein
	CICLE_v10010716mg	56.4164	54.9906	58.306	2.09714	1.02849	5.77894	56.571	2.96819	-4.215	3.6057e-19	6.5348e-18	hypothetical protein
	CICLE_v10010726mg	3.69054	2.55972	4.47593	9.64758	11.1883	10.7336	3.5754	10.5232	1.6188	7.2951e-12	7.6717e-11	hypothetical protein
	CICLE_v10010727mg	267.853	261.39	248.321	40.8942	94.6212	59.9909	259.188	65.1688	-1.957	1.5027e-12	1.6809e-11	hypothetical protein
	CICLE_v100107291mg	0.371172	0.566654	0.562951	0	0	0	0.500259	0	-6.1907	1.1169e-05	5.5915e-05	hypothetical protein
	CICLE_v10010730mg	6.92825	7.45889	6.63162	0.73892	1.0314	1.58122	7.00625	1.11718	-2.6093	5.7315e-20	1.0925e-18	hypothetical protein
	CICLE_v10010732mg	2.73393	2.54182	5.70146	0.16888	0	1.24099	3.65907	0.469957	-2.9379	0.0043112	0.012577	hypothetical protein
	CICLE_v10010740mg	0	0	0	1.05805	0.415114	2.44353	0	1.30556	5.1732	0.0043117	0.012577	hypothetical protein
	CICLE_v10010753mg	68.0999	65.7321	71.7593	28.2654	41.617	24.7156	68.5304	31.5327	-1.0652	1.9386e-06	1.1128e-05	hypothetical protein
	CICLE_v10010755mg	1.2238	1.4104	0.957059	0	0	0.224848	1.19709	0.0749495	-4.0029	0.0022278	0.0070064	hypothetical protein
	CICLE_v10010778mg	25.8741	28.9485	21.9115	1.65127	1.91414	3.46689	25.578	2.3441	-3.4082	8.7135e-22	1.8649e-20	hypothetical protein
	CICLE_v10010792mg	1.97972	1.41616	2.34903	0.143376	0.14063	0.0752554	1.91497	0.119754	-3.9266	1.7903e-06	1.0348e-05	hypothetical protein
	CICLE_v10010795mg	0.128327	0.126766	0.0446029	0.247058	0.682921	0.613014	0.0998985	0.514331	2.3825	0.00082778	0.002873	hypothetical protein
	CICLE_v10010804mg	4.90439	4.22363	4.19603	9.90426	6.60593	12.4765	4.44135	9.66225	1.1839	0.0013981	0.0046165	hypothetical protein
	CICLE_v10010806mg	0.22182	0.131474	0.185037	16.3523	17.1815	14.6229	0.179444	16.0522	6.5487	1.3173e-74	1.3642e-72	hypothetical protein
	CICLE_v10010807mg	24.8519	23.2549	22.9068	8.86436	7.77655	6.12659	23.6712	7.58917	-1.5693	3.0117e-11	3.0202e-10	hypothetical protein
	CICLE_v10010811mg	0.259306	0.146373	0.0579394	0.350104	1.85054	0.592126	0.154539	0.930924	2.6017	0.00086954	0.0030026	hypothetical protein
	CICLE_v10010816mg	0.766491	0.679512	0.881209	1.21768	1.63972	1.77659	0.775737	1.54467	1.0445	0.00032934	0.0012519	hypothetical protein
	CICLE_v10010819mg	4.83837	5.19258	4.04851	14.7408	16.7965	27.7222	4.69315	19.7532	2.1153	1.028e-12	1.1691e-11	hypothetical protein
	CICLE_v10010821mg	1.02749	1.29694	0.833299	0	0	0.188781	1.05257	0.0629268	-4.0704	0.00026257	0.001019	hypothetical protein
	CICLE_v10010827mg	9.28206	9.3422	11.3221	2.48281	5.00582	2.94422	9.98213	3.47761	-1.4754	4.0252e-07	2.5619e-06	hypothetical protein
	CICLE_v10010832mg	6.2555	5.26878	5.01221	0	0.271295	0.290355	5.51216	0.187217	-4.8433	5.7987e-15	8.0243e-14	hypothetical protein
	CICLE_v10010836mg	10.0351	6.49177	9.35264	0.186516	1.37208	0.783189	8.62652	0.780595	-3.4305	7.6564e-11	7.3941e-10	hypothetical protein
	CICLE_v10010851mg	1.29097	0.935199	1.43586	2.34984	2.48214	2.3719	1.22068	2.40129	1.0397	0.020179	0.048491	hypothetical protein
	CICLE_v10010857mg	5.13709	5.82828	6.15209	11.163	11.0541	12.9801	5.70582	11.7324	1.0984	4.0572e-10	3.6622e-09	hypothetical protein
	CICLE_v10010859mg	244.736	215.316	253.573	3.87032	2.664	15.1112	237.875	7.21517	-5.0109	2.547e-20	4.9817e-19	hypothetical protein
	CICLE_v10010861mg	41.6709	37.8743	43.5085	257.21	88.1112	200.315	41.0179	181.879	2.2441	2.1229e-08	1.5929e-07	hypothetical protein
	CICLE_v10010871mg	0.0344495	0.0170153	0	0.108529	0.283868	0.132918	0.0171549	0.175105	3.3748	0.0050467	0.014463	hypothetical protein
	CICLE_v10010874mg	0.255254	0.108064	0.114068	5.62902	4.09397	12.783	0.159129	7.502	5.6039	1.0496e-18	1.8544e-17	hypothetical protein
	CICLE_v10010887mg	4.32178	4.19587	4.30509	1.63757	1.88921	2.40668	4.27425	1.97782	-1.0616	6.6706e-10	5.881e-09	Protein virilizer homolog [Source:Projected from Arabidopsis thaliana (AT3G05680) UniProtKB/Swiss-Prot;Acc:F4J8G7]
	CICLE_v10010896mg	17.612	16.9186	17.4425	5.93212	6.26176	5.58043	17.3243	5.92477	-1.4861	1.4443e-27	4.2374e-26	hypothetical protein
	CICLE_v10010901mg	134.981	130.76	133.467	30.7271	43.2896	65.2809	133.069	46.4325	-1.481	3.5467e-09	2.8942e-08	hypothetical protein
	CICLE_v10010903mg	0.62271	0.53173	0.803388	0.121918	0.0652272	0.244335	0.652609	0.143827	-2.131	3.7371e-05	0.00017001	hypothetical protein
	CICLE_v10010911mg	1.40359	1.45003	1.12839	0.225029	0.386261	0.744117	1.32734	0.451802	-1.5283	0.00028124	0.0010856	hypothetical protein
	CICLE_v10010912mg	2.18256	2.21336	2.46949	0.487651	0.872921	0.80627	2.28847	0.722281	-1.6193	6.6455e-11	6.4484e-10	hypothetical protein
	CICLE_v10010916mg	9.58114	9.04722	8.67889	0.856507	2.71263	1.44077	9.10241	1.66997	-2.4201	1.3647e-11	1.4081e-10	hypothetical protein
	CICLE_v10010922mg	2.46446	2.78478	2.83781	0.8006	1.13225	1.22157	2.69568	1.05147	-1.3117	9.4438e-11	9.0388e-10	hypothetical protein
	CICLE_v10010930mg	3.12998	3.04454	2.81354	17.1018	11.2282	10.4703	2.99602	12.9334	2.195	6.4279e-14	8.1982e-13	hypothetical protein
	CICLE_v10010939mg	0.857704	0.731737	0.799491	0.21835	0.334639	0.343824	0.796311	0.298938	-1.3651	5.9836e-05	0.00026146	hypothetical protein
	CICLE_v10010948mg	10.6349	10.6361	12.0811	4.91114	4.04146	5.35942	11.1174	4.77067	-1.156	2.0829e-09	1.7446e-08	hypothetical protein
	CICLE_v10010961mg	37.3076	34.4453	36.0944	11.7962	9.90082	9.40005	35.9491	10.3657	-1.7219	7.921e-19	1.4083e-17	hypothetical protein
	CICLE_v100109631mg	27.399	26.435	28.6012	8.92548	10.1484	17.1637	27.4784	12.0792	-1.1413	5.2674e-06	2.8104e-05	hypothetical protein
	CICLE_v10010968mg	4.13707	3.91713	4.46032	0.524611	0.91657	2.15124	4.17151	1.19747	-1.7762	7.3515e-05	0.00031668	hypothetical protein
	CICLE_v10010972mg	18.8173	17.1543	16.9987	7.70731	8.63128	9.08646	17.6568	8.47502	-1.0034	1.3744e-16	2.1055e-15	hypothetical protein
	CICLE_v10010975mg	35.096	32.4903	35.1559	7.26387	17.7733	9.62679	34.2474	11.5547	-1.5333	3.538e-07	2.2724e-06	hypothetical protein
	CICLE_v10010985mg	6.25513	6.32417	6.34366	1.63252	1.63909	2.50992	6.30765	1.92718	-1.6598	1.2637e-14	1.6974e-13	hypothetical protein
	CICLE_v10010987mg	17.8556	14.8443	17.3113	2.37969	2.94662	3.1182	16.6704	2.81484	-2.5129	7.351e-57	5.381e-55	hypothetical protein
	CICLE_v10010994mg	6.897	6.60874	6.76015	1.39422	2.89488	3.47843	6.7553	2.58918	-1.3531	6.2824e-06	3.3034e-05	Leucine-rich repeat receptor-like protein kinase PXC2 [Source:Projected from Arabidopsis thaliana (AT5G01890) UniProtKB/Swiss-Prot;Acc:Q9LZV7]
	CICLE_v10010999mg	13.1733	14.2421	13.8887	4.41138	6.95019	6.64785	13.7681	6.00314	-1.1545	8.0648e-11	7.7753e-10	hypothetical protein
	CICLE_v10011009mg	0.242942	0.19199	0.236433	0.459215	0.533833	0.446358	0.223789	0.479802	1.1608	0.0080521	0.02182	hypothetical protein
	CICLE_v10011010mg	4.63215	5.39667	4.90378	0.872608	2.60412	3.48871	4.97753	2.32181	-1.084	0.01042	0.027335	hypothetical protein
	CICLE_v10011022mg	10.2544	10.3393	10.25	4.27021	2.18527	4.09291	10.2812	3.51613	-1.4711	2.7288e-06	1.537e-05	hypothetical protein
	CICLE_v10011033mg	31.0016	30.5844	30.0606	8.47043	11.8889	8.53268	30.5489	9.63066	-1.6126	2.3381e-21	4.8473e-20	hypothetical protein
	CICLE_v10011034mg	162.782	161.11	160.492	33.2309	27.5941	52.1473	161.461	37.6574	-2.0456	8.7305e-16	1.2724e-14	hypothetical protein
	CICLE_v10011043mg	0.852362	0.692308	0.928277	0	0.0975494	0.146164	0.824316	0.0812379	-3.3221	6.7784e-07	4.1803e-06	hypothetical protein
	CICLE_v10011046mg	41.441	41.1821	41.1608	93.4552	79.0007	105.254	41.2613	92.5701	1.2291	2.5433e-12	2.784e-11	hypothetical protein
	CICLE_v10011056mg	0.157414	0.174937	0.287243	5.641	1.0539	4.14303	0.206531	3.61264	4.2379	1.5674e-10	1.4726e-09	hypothetical protein
	CICLE_v10011060mg	11.4831	13.4577	10.4017	2.16939	2.68377	1.12841	11.7808	1.99385	-2.4983	2.6784e-13	3.2344e-12	hypothetical protein
	CICLE_v10011063mg	8.5395	8.83889	8.80216	2.72627	4.60813	4.2299	8.72685	3.85477	-1.1367	8.044e-09	6.3318e-08	hypothetical protein
	CICLE_v10011065mg	22.3503	24.6774	22.7738	4.94053	6.49378	6.78018	23.2672	6.0715	-1.8902	7.9532e-39	3.6776e-37	Auxin response factor [Source:Projected from Arabidopsis thaliana (AT5G37020) UniProtKB/TrEMBL;Acc:A0A178UFA9]
	CICLE_v10011085mg	11.8672	13.6708	11.72	2.0519	2.95429	2.80615	12.4193	2.60412	-2.207	1.6261e-32	5.8377e-31	Protein SCARECROW [Source:Projected from Arabidopsis thaliana (AT3G54220) UniProtKB/Swiss-Prot;Acc:Q9M384]
	CICLE_v10011114mg	22.794	20.9449	22.5611	4.99129	4.917	8.38347	22.1	6.09725	-1.8076	3.1206e-14	4.0844e-13	hypothetical protein
	CICLE_v10011117mg	8.05012	9.16016	7.33149	0.149811	0.83967	0.224666	8.18059	0.404716	-4.312	4.7128e-17	7.4375e-16	hypothetical protein
	CICLE_v100111191mg	33.9836	32.0684	35.7649	11.1975	10.2916	12.9085	33.939	11.4659	-1.5045	1.3675e-21	2.8911e-20	hypothetical protein
	CICLE_v100111192mg	5.98202	5.90927	6.23757	0.641006	1.13172	3.09536	6.04295	1.62269	-1.8729	0.00084347	0.0029211	hypothetical protein
	CICLE_v10011134mg	0.791152	0.802098	0.781532	5.50956	2.91648	7.52804	0.791594	5.31802	2.8135	3.0418e-12	3.3023e-11	hypothetical protein
	CICLE_v10011137mg	3.90008	3.0664	3.46914	0.601797	1.14775	1.26349	3.47854	1.00435	-1.7533	6.8509e-10	6.0258e-09	Proline-rich receptor-like protein kinase PERK8 [Source:Projected from Arabidopsis thaliana (AT5G38560) UniProtKB/Swiss-Prot;Acc:Q9FFW5]
	CICLE_v10011147mg	0.783645	0.796234	0.793777	4.09111	3.43622	6.2199	0.791219	4.58241	2.5885	1.3007e-15	1.8762e-14	hypothetical protein
	CICLE_v10011149mg	0.39081	0.235924	0.58862	0.0455999	0.0447267	0	0.405118	0.0301089	-3.6551	0.00028678	0.0011051	hypothetical protein
	CICLE_v10011156mg	0.211533	0.417922	0.419083	0.488699	0.893317	1.42246	0.349513	0.934825	1.448	0.0069458	0.019176	AT4G02570 protein [Source:Projected from Arabidopsis thaliana (AT4G02570) UniProtKB/TrEMBL;Acc:B9DGE3]
	CICLE_v10011159mg	66.6955	67.1189	67.0993	11.4154	14.0533	14.2858	66.9712	13.2515	-2.2852	1.0292e-98	1.7132e-96	hypothetical protein
	CICLE_v10011164mg	15.1872	14.5854	14.8738	4.96028	7.05629	6.65546	14.8821	6.22401	-1.2092	5.2135e-17	8.2047e-16	hypothetical protein
	CICLE_v10011166mg	22.9638	25.1781	23.6667	3.38341	11.816	15.6097	23.9362	10.2697	-1.2092	0.0062409	0.017431	hypothetical protein
	CICLE_v10011167mg	0.682096	0.525894	0.676542	24.9652	40.4063	17.8079	0.628178	27.7265	5.5198	9.6821e-57	7.0645e-55	hypothetical protein
	CICLE_v10011169mg	77.3453	78.0569	78.7943	14.6487	14.5515	14.2989	78.0655	14.4997	-2.3664	2.6531e-72	2.615e-70	bZIP transcription factor 49 [Source:Projected from Arabidopsis thaliana (AT3G56660) UniProtKB/Swiss-Prot;Acc:Q9LXX4]
	CICLE_v10011170mg	0.714313	0.915408	0.946135	0.162187	0.0596557	0	0.858619	0.0739477	-3.4262	7.0711e-06	3.6793e-05	PMI15 [Source:Projected from Arabidopsis thaliana (AT5G38150) UniProtKB/TrEMBL;Acc:A0A178UJM4]
	CICLE_v10011175mg	13.6825	14.3448	13.4547	31.4424	28.1245	74.7118	13.8273	44.7596	1.7358	2.114e-06	1.2073e-05	hypothetical protein
	CICLE_v10011179mg	113.546	111.546	113.071	2.57173	5.53383	4.64602	112.721	4.25053	-4.6942	2.4288e-85	3.1734e-83	hypothetical protein
	CICLE_v10011182mg	71.6773	68.4649	70.7429	26.8547	28.3389	30.6806	70.295	28.6247	-1.2383	1.7417e-30	5.8421e-29	hypothetical protein
	CICLE_v10011184mg	41.0793	44.0093	41.459	155.872	136.866	145.84	42.1825	146.193	1.8596	3.592e-29	1.1418e-27	Cyclic nucleotide-gated ion channel 2 [Source:Projected from Arabidopsis thaliana (AT5G15410) UniProtKB/Swiss-Prot;Acc:O65718]
	CICLE_v10011191mg	0.044482	0.109853	0.0463823	0.186846	0.503988	0.563915	0.0669057	0.41825	2.6592	0.0011786	0.0039628	hypothetical protein
	CICLE_v10011192mg	11.7652	10.2502	13.5091	55.2533	42.5878	64.3456	11.8415	54.0622	2.2579	4.0287e-23	9.2668e-22	hypothetical protein
	CICLE_v10011194mg	0.596562	0.589308	0.689296	0.0338629	0.132858	0.213288	0.625055	0.12667	-2.278	7.9239e-05	0.00033951	hypothetical protein
	CICLE_v10011209mg	3.63004	3.63308	3.95943	0.727287	1.00854	0.974093	3.74085	0.903308	-1.9981	8.1372e-16	1.1874e-14	hypothetical protein
	CICLE_v10011212mg	116.931	112.215	116.79	32.076	19.5758	23.0818	115.312	24.9112	-2.1268	1.3544e-15	1.9486e-14	hypothetical protein
	CICLE_v10011213mg	4.13561	4.19817	4.90791	0.863781	2.1181	2.16616	4.4139	1.71602	-1.3323	6.1181e-05	0.00026703	hypothetical protein
	CICLE_v10011214mg	133.734	122.932	135.185	24.931	27.936	16.1781	130.617	23.015	-2.4364	1.8561e-22	4.1177e-21	hypothetical protein
	CICLE_v10011217mg	18.0036	19.2369	17.7063	7.83088	5.02552	5.58999	18.3156	6.1488	-1.4948	2.0465e-08	1.5402e-07	RING-type E3 ubiquitin transferase [Source:Projected from Arabidopsis thaliana (AT5G01830) UniProtKB/TrEMBL;Acc:A0A178UNI7]
	CICLE_v10011219mg	0.269762	0.508737	0.255715	0.952861	0.884095	0.621795	0.344738	0.819584	1.3125	0.010998	0.028633	hypothetical protein
	CICLE_v10011220mg	58.9984	55.4333	57.3471	3.96281	6.5142	6.29779	57.2596	5.5916	-3.3136	4.3285e-77	4.9128e-75	hypothetical protein
	CICLE_v10011228mg	12.567	12.1175	13.4652	52.4238	20.8678	102.4	12.7166	58.5638	2.2613	3.1425e-06	1.7472e-05	hypothetical protein
	CICLE_v10011232mg	2.52906	2.12121	1.96539	0.25055	1.64654	0.447131	2.20522	0.781407	-1.4815	0.016442	0.040542	hypothetical protein
	CICLE_v10011238mg	2.04203	1.91428	2.41173	0.131289	0.321937	0.0459408	2.12268	0.166389	-3.6095	6.8824e-12	7.2444e-11	Leucine-rich repeat receptor-like protein kinase PXC1 [Source:Projected from Arabidopsis thaliana (AT2G36570) UniProtKB/Swiss-Prot;Acc:Q9SJQ1]
	CICLE_v10011239mg	2.00397	2.03617	2.10949	0.741557	0.786332	0.568065	2.04988	0.698651	-1.4889	1.668e-07	1.1199e-06	hypothetical protein
	CICLE_v10011242mg	0.893778	1.20174	1.32028	0.0260716	0.0511447	0.191583	1.1386	0.0895997	-3.6466	7.2505e-08	5.1046e-07	hypothetical protein
	CICLE_v10011244mg	1.30686	1.13449	1.03235	3.95076	4.7725	5.4134	1.1579	4.71222	2.0746	2.8602e-20	5.5797e-19	hypothetical protein
	CICLE_v10011248mg	3.41402	3.38953	3.54189	0.688057	0.994562	1.74872	3.44848	1.14378	-1.5565	2.6525e-06	1.4958e-05	hypothetical protein
	CICLE_v10011250mg	42.7379	36.1147	41.6325	10.3167	13.9648	13.5094	40.1617	12.597	-1.622	4.0879e-32	1.4582e-30	hypothetical protein
	CICLE_v10011258mg	6.32846	5.87642	6.90048	2.86713	2.57012	3.26893	6.36846	2.90206	-1.0729	2.6954e-08	1.9919e-07	hypothetical protein
	CICLE_v10011260mg	334.112	347.36	325.963	114.347	150.483	141.549	335.812	135.459	-1.26	2.7405e-27	7.8257e-26	hypothetical protein
	CICLE_v10011265mg	161.26	147.699	162.424	11.2508	12.1743	15.8667	157.128	13.0972	-3.5315	1.1471e-113	2.5274e-111	Probable galacturonosyltransferase 7 [Source:Projected from Arabidopsis thaliana (AT2G38650) UniProtKB/Swiss-Prot;Acc:Q9ZVI7]
	CICLE_v10011268mg	1.08387	0.756867	0.701487	1.66805	3.46469	5.31496	0.847408	3.48257	2.0641	1.5646e-06	9.1304e-06	hypothetical protein
	CICLE_v10011271mg	54.3086	50.1388	51.0352	22.5923	29.3033	22.1251	51.8276	24.6736	-1.0149	5.164e-11	5.0633e-10	hypothetical protein
	CICLE_v10011273mg	0.885735	0.591192	0.67396	0.125693	0.0493146	0.290286	0.716962	0.155098	-2.1645	0.001194	0.0040077	ABC transporter G family member 14 [Source:Projected from Arabidopsis thaliana (AT1G31770) UniProtKB/Swiss-Prot;Acc:Q9C6W5]
	CICLE_v10011277mg	0.0262975	0	0.027421	0.856085	0.297955	1.79737	0.0179062	0.983804	5.8507	5.3603e-06	2.8559e-05	hypothetical protein
	CICLE_v10011278mg	2.68296	2.58621	2.7299	0.499868	0.913734	1.04949	2.66636	0.821029	-1.6591	2.9042e-08	2.1384e-07	hypothetical protein
	CICLE_v10011279mg	114.439	111.014	116.989	1.57902	1.69175	3.3917	114.147	2.22082	-5.6411	2.877e-89	4.0158e-87	hypothetical protein
	CICLE_v10011280mg	0.482458	0.452762	0.591107	0.569971	0.956608	4.74679	0.508776	2.09112	2.0524	0.0032134	0.0096983	hypothetical protein
	CICLE_v10011290mg	0.665813	0.710334	0.666487	13.2566	6.58365	6.10671	0.680878	8.64898	3.7666	7.527e-18	1.2567e-16	hypothetical protein
	CICLE_v10011291mg	0.025626	0	0	10.7104	1.53092	1.52548	0.008542	4.58892	9.1095	2.7956e-07	1.8242e-06	hypothetical protein
	CICLE_v10011295mg	22.4193	22.6758	22.2801	4.94163	11.3294	6.05213	22.4584	7.44105	-1.5572	1.1565e-07	7.9265e-07	hypothetical protein
	CICLE_v10011299mg	0.247293	0.366428	0.335214	0.908907	1.70659	0.899615	0.316312	1.1717	1.9353	4.9162e-05	0.00021843	IQ domain-containing protein IQM6 [Source:Projected from Arabidopsis thaliana (AT3G58480) UniProtKB/Swiss-Prot;Acc:Q9M2G8]
	CICLE_v10011300mg	4.45498	3.72273	4.26638	0.268541	0.304988	0.682506	4.14803	0.418679	-3.2691	3.6224e-21	7.3938e-20	hypothetical protein
	CICLE_v10011307mg	37.9654	37.9848	39.8318	106.442	138.567	98.517	38.594	114.509	1.6256	1.7462e-21	3.6572e-20	Probable serine/threonine-protein kinase WNK5 [Source:Projected from Arabidopsis thaliana (AT3G51630) UniProtKB/Swiss-Prot;Acc:Q9SCU5]
	CICLE_v10011309mg	15.4802	13.1379	15.0834	2.83405	3.55812	3.04648	14.5672	3.14622	-2.1542	7.4993e-39	3.4749e-37	hypothetical protein
	CICLE_v10011313mg	1.97154	1.3633	1.64461	17.5981	6.34598	15.4854	1.65982	13.1431	3.0757	1.1325e-12	1.2802e-11	Inactive LRR receptor-like serine/threonine-protein kinase BIR2 [Source:Projected from Arabidopsis thaliana (AT3G28450) UniProtKB/Swiss-Prot;Acc:Q9LSI9]
	CICLE_v10011317mg	56.2168	60.8028	58.5472	857.725	284.238	628.243	58.5223	590.069	3.4301	3.5272e-17	5.6139e-16	hypothetical protein
	CICLE_v10011332mg	0.602773	0.533846	0.628525	4.671	32.9059	3.41408	0.588381	13.6636	4.5471	5.7153e-10	5.0868e-09	hypothetical protein
	CICLE_v10011338mg	37.1545	35.1794	37.3126	8.97026	10.0338	17.4033	36.5488	12.1358	-1.5461	1.7063e-09	1.441e-08	hypothetical protein
	CICLE_v10011354mg	0.293425	0.105403	0.36159	0	0.0274756	0	0.253472	0.00915855	-4.5753	0.002907	0.008881	hypothetical protein
	CICLE_v10011358mg	0	0	0	0.143728	0.394732	1.05616	0	0.531541	6.7189	1.6452e-05	7.9784e-05	hypothetical protein
	CICLE_v10011359mg	23.969	21.4178	26.4448	3.75989	7.6831	11.9232	23.9439	7.78873	-1.5933	7.0333e-06	3.663e-05	hypothetical protein
	CICLE_v10011360mg	7.49283	5.33703	7.29207	1.9602	3.33081	3.14458	6.70731	2.81186	-1.2097	3.0059e-07	1.9512e-06	hypothetical protein
	CICLE_v10011363mg	0	0	0	0.375949	0.36875	1.27505	0	0.673248	7.0719	1.1269e-06	6.7247e-06	hypothetical protein
	CICLE_v10011364mg	13.7519	14.9453	14.3393	50.0274	27.6762	29.235	14.3455	35.6462	1.4044	1.0913e-05	5.4741e-05	hypothetical protein
	CICLE_v10011381mg	1.01839	0.862287	0.77535	7.16348	4.89511	8.87427	0.885341	6.97762	3.0424	2.1685e-22	4.7966e-21	hypothetical protein
	CICLE_v10011382mg	8.9389	9.51335	7.55811	0.0806901	0.0527633	0.112941	8.67012	0.0821314	-6.6788	8.7589e-36	3.6184e-34	hypothetical protein
	CICLE_v10011383mg	161.688	160.075	168.616	26.6888	35.8974	18.1389	163.46	26.9084	-2.542	1.4216e-21	2.9967e-20	hypothetical protein
	CICLE_v10011384mg	0.0753012	0.0743855	0	0.316302	3.56782	0.802435	0.0498956	1.56219	4.9517	5.1271e-06	2.744e-05	hypothetical protein
	CICLE_v10011386mg	37.8794	37.2517	40.6564	0.456635	0.497657	0.213048	38.5958	0.389114	-6.562	1.2928e-122	3.1927e-120	WRKY33 [Source:Projected from Arabidopsis thaliana (AT2G38470) UniProtKB/TrEMBL;Acc:A0A384L4W4]
	CICLE_v10011394mg	0.394627	0.458622	0.677742	1.10915	0.777078	1.44583	0.51033	1.11069	1.1871	0.0018924	0.0060539	hypothetical protein
	CICLE_v10011398mg	6.66252	7.53469	5.53377	17.5636	14.9555	11.1942	6.57699	14.5711	1.2211	1.4101e-05	6.9218e-05	hypothetical protein
	CICLE_v10011400mg	0.025252	0.0498898	0.236977	4.6406	5.46208	12.6381	0.10404	7.58027	6.2438	1.4391e-20	2.857e-19	hypothetical protein
	CICLE_v10011407mg	0.339025	0.251177	0.287226	3.93845	7.04949	1.00441	0.292476	3.99745	3.8328	4.416e-09	3.5647e-08	hypothetical protein
	CICLE_v10011409mg	33.6606	27.7653	32.4182	3.38707	13.2889	9.62425	31.2814	8.76673	-1.8175	5.8904e-06	3.1191e-05	hypothetical protein
	CICLE_v10011435mg	20.5902	20.922	21.7229	3.62191	4.49872	4.5664	21.0784	4.22901	-2.2648	4.9601e-66	4.3542e-64	hypothetical protein
	CICLE_v10011445mg	58.5974	61.5557	58.1217	24.904	29.1395	25.4434	59.4249	26.4956	-1.1086	1.973e-18	3.4239e-17	ankyrin-like1 [Source:Projected from Arabidopsis thaliana (AT5G02620) TAIR;Acc:AT5G02620]
	CICLE_v10011456mg	17.8194	16.941	20.3735	0.257943	0.207003	0.78772	18.378	0.417555	-5.4238	2.2455e-40	1.0923e-38	hypothetical protein
	CICLE_v10011458mg	11.9891	10.1056	13.1221	27.5105	39.7787	24.4939	11.739	30.5944	1.4384	4.8907e-10	4.3823e-09	hypothetical protein
	CICLE_v10011472mg	72.4328	70.4959	70.84	248.271	154.62	245.947	71.2562	216.279	1.6759	4.4516e-11	4.3936e-10	hypothetical protein
	CICLE_v10011477mg	0.0993578	0.157039	0.165764	0	0.020468	0	0.14072	0.00682266	-4.1622	0.0067995	0.01883	hypothetical protein
	CICLE_v10011493mg	2.92484	2.50851	2.90794	0.714288	0.980854	1.27472	2.78043	0.989953	-1.4436	2.2089e-07	1.4587e-06	hypothetical protein
	CICLE_v10011494mg	603.065	546.935	595.465	83.6274	50.6733	69.7602	581.822	68.0203	-3.0159	1.4981e-31	5.1797e-30	hypothetical protein
	CICLE_v10011495mg	11.8745	11.2471	11.872	4.62113	6.52316	5.28743	11.6645	5.47724	-1.0383	1.9997e-10	1.8601e-09	hypothetical protein
	CICLE_v10011508mg	4.34097	3.72629	2.93437	0.0314383	0.092509	0.132011	3.66721	0.0853195	-5.3879	6.1613e-19	1.1033e-17	hypothetical protein
	CICLE_v10011512mg	1.74777	2.06223	1.79713	44.0746	8.95116	20.6586	1.86905	24.5615	3.8354	2.6566e-12	2.9038e-11	hypothetical protein
	CICLE_v10011514mg	2.06793	1.52648	1.87193	48.777	11.8437	36.8501	1.82211	32.4903	4.2593	1.4037e-17	2.301e-16	hypothetical protein
	CICLE_v10011518mg	15.2504	13.8095	14.4786	28.1742	23.7319	34.5056	14.5128	28.8039	1.0506	1.2671e-07	8.6266e-07	hypothetical protein
	CICLE_v10011520mg	11.8711	11.6523	11.3293	105.223	53.7282	219.948	11.6176	126.3	3.4946	5.0363e-15	6.9864e-14	hypothetical protein
	CICLE_v10011534mg	0.572544	0.282791	0.407048	1.14783	2.03724	0.631162	0.420794	1.27208	1.6545	0.0036116	0.010735	hypothetical protein
	CICLE_v10011536mg	2.19862	2.48216	1.96504	0.027486	0	0	2.21527	0.009162	-7.7434	2.8237e-10	2.5848e-09	hypothetical protein
	CICLE_v10011539mg	39.3912	39.1668	39.8958	8.51461	11.4962	11.3423	39.4846	10.451	-1.8682	2.6376e-48	1.5892e-46	SLT1 [Source:Projected from Arabidopsis thaliana (AT2G37570) UniProtKB/TrEMBL;Acc:A0A178VWH9]
	CICLE_v10011541mg	0.684712	0.703441	0.371261	0	0.0282105	0.12077	0.586471	0.0496602	-3.5581	0.00021232	0.00084036	hypothetical protein
	CICLE_v10011544mg	6.67475	7.04831	6.82657	13.3741	25.4194	28.4457	6.84988	22.4131	1.7422	5.0775e-11	4.985e-10	hypothetical protein
	CICLE_v10011545mg	4.61616	3.4035	3.73211	9.94097	6.99425	6.49002	3.91726	7.80842	1.0774	0.00044331	0.0016372	hypothetical protein
	CICLE_v10011546mg	11.8762	12.4746	11.0317	2.64134	3.47215	3.85903	11.7942	3.32417	-1.7796	1.5038e-21	3.1583e-20	hypothetical protein
	CICLE_v10011549mg	0.270198	0.587206	0.394437	0	0	0.0297861	0.41728	0.00992868	-5.2928	0.00016402	0.00066654	hypothetical protein
	CICLE_v10011554mg	49.4912	44.5842	49.7497	15.6706	21.2696	15.9725	47.9417	17.6376	-1.3878	2.9866e-18	5.1274e-17	hypothetical protein
	CICLE_v10011556mg	9.86985	10.3096	11.4241	30.6226	32.906	26.1076	10.5345	29.8787	1.5682	4.4917e-18	7.6241e-17	hypothetical protein
	CICLE_v10011567mg	114.726	111.694	114.724	11.4739	14.2753	19.3261	113.715	15.0251	-2.8744	1.9092e-52	1.2657e-50	Probable polyamine oxidase 4 [Source:Projected from Arabidopsis thaliana (AT1G65840) UniProtKB/Swiss-Prot;Acc:Q8H191]
	CICLE_v10011580mg	8.7016	7.39028	8.42788	0.631471	2.7872	1.34529	8.17325	1.58799	-2.3432	8.9229e-08	6.1929e-07	hypothetical protein
	CICLE_v10011588mg	18.2523	19.8023	17.5408	0.916359	3.42048	0.427538	18.5318	1.58813	-3.5161	4.0403e-09	3.2743e-08	hypothetical protein
	CICLE_v10011594mg	0.526433	0.780048	0.720462	45.3312	24.1294	36.452	0.675648	35.3042	5.7899	5.9689e-53	3.9922e-51	hypothetical protein
	CICLE_v10011595mg	5.25742	4.97809	3.51153	1.04313	0.573964	0.854663	4.58235	0.823918	-2.4045	1.8426e-11	1.8848e-10	hypothetical protein
	CICLE_v10011596mg	1.76875	2.30767	2.15749	0.245317	0.257807	0.51505	2.07797	0.339391	-2.573	3.6604e-12	3.9434e-11	hypothetical protein
	CICLE_v10011597mg	50.8707	48.2087	52.302	132.7	123.63	116.974	50.4605	124.435	1.37	6.1224e-18	1.0299e-16	hypothetical protein
	CICLE_v10011601mg	0.501757	0.660874	0.383674	1.44021	0.895816	2.28626	0.515435	1.54076	1.6308	0.0018607	0.0059607	hypothetical protein
	CICLE_v10011605mg	1.27836	1.01025	0.76646	2.08078	1.64591	2.53663	1.01836	2.08777	1.094	0.0033532	0.010066	hypothetical protein
	CICLE_v10011612mg	0.0302628	0	0	1.14407	0.311711	4.30358	0.0100876	1.91979	7.4896	7.0849e-07	4.3574e-06	hypothetical protein
	CICLE_v10011613mg	0.544796	0.484354	0.454456	0.0858154	0.0561147	0.120114	0.494535	0.0873482	-2.4513	0.00070203	0.0024798	hypothetical protein
	CICLE_v10011614mg	0.237097	0.204937	0.216323	4.2638	5.58638	8.26587	0.219452	6.03868	4.824	1.5398e-28	4.7797e-27	hypothetical protein
	CICLE_v10011623mg	18.6483	18.5367	20.1438	2.66207	6.18259	3.30848	19.1096	4.05105	-2.199	1.7309e-13	2.1221e-12	hypothetical protein
	CICLE_v10011627mg	87.567	88.9609	86.5892	3.38598	7.05015	2.58791	87.7057	4.34135	-4.2911	1.1081e-35	4.5358e-34	hypothetical protein
	CICLE_v10011628mg	1.92033	2.64825	2.3394	0.0598984	0.25459	0.146718	2.30266	0.153735	-3.8625	4.2327e-17	6.6987e-16	hypothetical protein
	CICLE_v10011631mg	0.122082	0.0904481	0.0954731	0.320503	0.251492	0.740194	0.102668	0.437396	2.1342	0.0096999	0.025658	hypothetical protein
	CICLE_v10011632mg	1.97146	1.83293	2.37815	0.426234	0.398164	0.404831	2.06085	0.409743	-2.268	1.0244e-12	1.1657e-11	E2F transcription factor 3 [Source:Projected from Arabidopsis thaliana (AT2G36010) UniProtKB/TrEMBL;Acc:F4ILT1]
	CICLE_v10011633mg	2.06201	1.79601	1.61836	0.39582	1.27891	0.757708	1.82546	0.810813	-1.1404	0.0067316	0.018658	hypothetical protein
	CICLE_v10011635mg	0.531898	0.321096	0.462184	0	0	0	0.438393	0	-6.1866	1.1308e-05	5.6535e-05	hypothetical protein
	CICLE_v10011638mg	10.8826	10.2383	10.2668	1.05637	4.48996	1.5794	10.4626	2.37525	-2.1167	6.0624e-06	3.1989e-05	hypothetical protein
	CICLE_v10011647mg	45.4796	55.9442	41.1267	2.34833	7.68747	2.77334	47.5168	4.26971	-3.4513	1.6823e-16	2.5614e-15	hypothetical protein
	CICLE_v10011655mg	412.678	371.477	432.039	10.3188	13.927	16.5289	405.398	13.5916	-4.8519	4.4408e-180	2.1695e-177	hypothetical protein
	CICLE_v10011672mg	73.4881	72.0353	73.0591	5.7014	20.9907	20.3381	72.8608	15.6767	-2.2021	4.3935e-08	3.1687e-07	hypothetical protein
	CICLE_v100116731mg	0.603967	0.91788	0.38755	4.7324	2.53623	11.7796	0.636466	6.3494	3.3552	1.0323e-07	7.1076e-07	hypothetical protein
	CICLE_v100116732mg	2.09065	1.23914	2.17997	21.9544	12.4897	49.7814	1.83659	28.0752	3.9875	1.8145e-08	1.3748e-07	hypothetical protein
	CICLE_v100116733mg	3.63797	3.73375	3.39927	18.3574	16.2539	54.3231	3.59033	29.6448	3.0807	1.6679e-11	1.7115e-10	hypothetical protein
	CICLE_v10011688mg	6.74483	5.9386	5.99332	16.5986	13.3508	13.0281	6.22558	14.3258	1.2757	2.3218e-08	1.7335e-07	hypothetical protein
	CICLE_v10011691mg	222.223	220.835	223.87	12.5041	22.4261	28.453	222.309	21.1277	-3.3629	3.9675e-38	1.794e-36	hypothetical protein
	CICLE_v10011695mg	4.46933	4.26782	5.65446	0.62578	1.8107	3.38314	4.7972	1.93987	-1.289	0.010726	0.028048	hypothetical protein
	CICLE_v10011708mg	7.16795	6.73009	7.77385	0.355058	0.64428	0.242273	7.22397	0.41387	-4.0656	1.2731e-36	5.4913e-35	hypothetical protein
	CICLE_v10011712mg	42.3979	42.6328	42.5872	9.04137	7.60134	9.96984	42.5393	8.87085	-2.1997	2.2463e-34	8.7038e-33	hypothetical protein
	CICLE_v10011719mg	96.3619	93.7001	95.346	14.4858	55.0344	60.9577	95.136	43.4927	-1.1172	0.0090201	0.024083	hypothetical protein
	CICLE_v10011720mg	26.264	25.9446	26.6478	5.34821	8.30388	16.1129	26.2855	9.92168	-1.3761	9.9611e-05	0.00042059	hypothetical protein
	CICLE_v10011721mg	1.05048	0.48833	0.998705	17.4554	3.6279	62.329	0.845837	27.8041	5.0842	1.2083e-06	7.1725e-06	hypothetical protein
	CICLE_v10011726mg	316.546	324.845	321.548	1380.58	801.409	1392.44	320.98	1191.48	1.967	8.0514e-13	9.26e-12	hypothetical protein
	CICLE_v10011729mg	1.41386	1.07186	0.959986	5.21382	5.41879	3.84217	1.14857	4.82492	2.1366	2.7119e-11	2.7329e-10	hypothetical protein
	CICLE_v10011730mg	325.14	316.36	320.599	20.074	29.6072	31.5628	320.7	27.0813	-3.5222	1.4335e-105	2.7535e-103	Protein PIN-LIKES 6 [Source:Projected from Arabidopsis thaliana (AT5G01990) UniProtKB/Swiss-Prot;Acc:Q9LZN2]
	CICLE_v10011731mg	213.414	216.122	215.178	53.1478	36.7361	63.4065	214.904	51.0968	-2.0065	2.1861e-16	3.3127e-15	hypothetical protein
	CICLE_v10011732mg	11.5105	12.5198	10.3503	1.19574	2.2692	1.47355	11.4602	1.64616	-2.7547	1.2565e-26	3.469e-25	hypothetical protein
	CICLE_v10011736mg	387.515	405.163	379.44	32.3367	56.5423	128.436	390.706	72.4383	-2.4097	9.0891e-09	7.1294e-08	hypothetical protein
	CICLE_v10011738mg	263.612	278.951	266.238	35.7311	38.317	65.2796	269.6	46.4426	-2.4919	1.417e-24	3.5342e-23	hypothetical protein
	CICLE_v10011741mg	25.5822	26.8277	25.8375	6.87834	10.7087	8.70221	26.0824	8.76307	-1.5274	3.3921e-20	6.5829e-19	hypothetical protein
	CICLE_v10011753mg	0	0	0	0.514557	0.639292	0.468141	0	0.540663	6.5357	1.9415e-06	1.1142e-05	hypothetical protein
	CICLE_v10011754mg	31.6915	25.736	31.1589	8.96121	11.3364	12.9972	29.5288	11.0983	-1.3611	9.6865e-16	1.409e-14	hypothetical protein
	CICLE_v10011756mg	22.4004	23.0024	23.1225	65.7366	66.9144	56.3416	22.8418	62.9975	1.5286	7.2226e-21	1.4584e-19	hypothetical protein
	CICLE_v10011760mg	0.383606	0.45473	0.559992	18.7318	1.50146	9.00734	0.466109	9.74686	4.5182	6.8008e-09	5.391e-08	hypothetical protein
	CICLE_v10011765mg	56.4677	55.1198	61.2252	0.59045	0.6343	0.590317	57.6043	0.605022	-6.5149	7.6316e-178	3.573e-175	hypothetical protein
	CICLE_v10011766mg	18.0714	21.2957	15.0868	27.8251	44.7988	250.364	18.1513	107.663	2.5746	0.0041189	0.012081	hypothetical protein
	CICLE_v10011768mg	0.72476	0.523192	0.871987	0.175636	0.114848	0.338022	0.706646	0.209502	-1.7031	0.0051544	0.014737	hypothetical protein
	CICLE_v10011774mg	49.8489	44.6487	51.4018	2.56062	3.70265	3.2977	48.6331	3.18699	-3.8797	1.0108e-129	2.7042e-127	hypothetical protein
	CICLE_v10011779mg	0.0345563	0.034136	0.14413	1.48782	2.13561	3.96179	0.0709408	2.52841	5.2095	2.1804e-11	2.2152e-10	Protein trichome birefringence-like 3 [Source:Projected from Arabidopsis thaliana (AT5G01360) UniProtKB/Swiss-Prot;Acc:Q8LED3]
	CICLE_v10011783mg	5.92649	4.51127	5.50161	1.81585	2.45088	2.46015	5.31312	2.2423	-1.1929	8.27e-10	7.2064e-09	hypothetical protein
	CICLE_v10011785mg	48.0453	52.047	49.4679	180.11	195.559	221.952	49.8534	199.207	2.053	5.1391e-60	4.0101e-58	Glutamine synthetase cytosolic isozyme 1-5 [Source:Projected from Arabidopsis thaliana (AT1G48470) UniProtKB/Swiss-Prot;Acc:Q8GXW5]
	CICLE_v10011790mg	133.631	129.839	131.629	30.0233	56.3265	44.8732	131.7	43.741	-1.5515	8.1322e-14	1.0296e-12	hypothetical protein
	CICLE_v10011795mg	427.323	365.264	433.404	17.8813	34.0783	23.6364	408.664	25.1987	-3.9774	6.9567e-71	6.6527e-69	hypothetical protein
	CICLE_v10011796mg	13.2627	12.7655	12.5721	34.1207	48.4337	138.401	12.8668	73.6518	2.5411	2.2859e-08	1.7081e-07	hypothetical protein
	CICLE_v10011799mg	345.388	338.462	342.518	11.392	22.546	18.1388	342.123	17.3589	-4.2641	9.5706e-84	1.229e-81	hypothetical protein
	CICLE_v10011806mg	27.8412	24.9348	29.1732	0.0718346	0.317066	0.414751	27.3164	0.267884	-6.6317	4.8092e-74	4.8684e-72	ALC-interacting protein 1 [Source:Projected from Arabidopsis thaliana (AT5G01370) UniProtKB/TrEMBL;Acc:Q9M035]
	CICLE_v10011809mg	86.9497	88.564	89.5278	45.0393	40.3932	35.1322	88.3472	40.1882	-1.0657	2.2154e-08	1.6579e-07	hypothetical protein
	CICLE_v10011841mg	60.0365	56.0722	58.1774	19.4488	42.5226	19.1779	58.0954	27.0498	-1.0627	0.00067664	0.0023988	Phytoene synthase 1 (EC 2.5.1.32) [Source: Projected from Oryza sativa (Os06g0729000)]
	CICLE_v10011842mg	19.221	18.6991	19.9408	1.94016	2.47057	4.64512	19.287	3.01862	-2.6374	5.8766e-18	9.9e-17	hypothetical protein
	CICLE_v10011844mg	112.123	100.352	114.336	0.580519	0.569403	0.71695	108.937	0.622291	-7.3979	1.7602e-202	1.3641e-199	hypothetical protein
	CICLE_v10011867mg	0.227211	0.18704	0.197431	3.30062	1.83324	8.14036	0.203894	4.42474	4.4857	2.4834e-11	2.5095e-10	hypothetical protein
	CICLE_v100118761mg	42.4399	44.9745	40.4589	8.82994	11.3693	19.7858	42.6244	13.3284	-1.64	9.5572e-09	7.4732e-08	hypothetical protein
	CICLE_v100118762mg	125.554	125.619	115.918	31.9044	33.0715	41.3577	122.364	35.4445	-1.7337	3.6497e-27	1.0382e-25	hypothetical protein
	CICLE_v10011877mg	0.535537	0.447636	0.601371	1.0815	2.07915	0.99908	0.528181	1.38658	1.4439	0.0043338	0.012635	hypothetical protein
	CICLE_v10011883mg	152.413	151.834	146.245	1.35505	3.09272	1.61397	150.164	2.02058	-6.174	2.5305e-109	5.1699e-107	hypothetical protein
	CICLE_v100118931mg	34.8533	33.9903	34.8589	13.9429	13.9202	19.5702	34.5675	15.8111	-1.0746	2.0838e-09	1.7448e-08	Calcium/calmodulin-regulated receptor-like kinase 2 [Source:Projected from Arabidopsis thaliana (AT5G15730) UniProtKB/Swiss-Prot;Acc:Q9LFV3]
	CICLE_v10011903mg	7.44456	6.99128	8.4588	92.6206	17.9493	46.2595	7.63155	52.2765	2.8975	8.1959e-08	5.7307e-07	hypothetical protein
	CICLE_v10011912mg	516.797	514.195	521.595	78.7008	61.9654	132.948	517.529	91.2046	-2.4509	1.5934e-17	2.6004e-16	hypothetical protein
	CICLE_v10011915mg	68.2096	68.6729	68.9602	1.57536	6.67391	2.21673	68.6142	3.48866	-4.2763	3.6024e-21	7.3598e-20	hypothetical protein
	CICLE_v10011917mg	1.14324	1.50579	0.96029	3.13476	2.51866	7.10663	1.20311	4.25335	1.8612	6.3905e-05	0.000278	hypothetical protein
	CICLE_v10011927mg	1.82317	1.6488	1.92783	4.31449	3.14745	6.62394	1.79994	4.69529	1.4414	1.8784e-05	9.0047e-05	hypothetical protein
	CICLE_v10011932mg	145.701	135.626	155.391	15.7401	18.1709	19.8703	145.573	17.9271	-2.967	3.1242e-130	8.4591e-128	hypothetical protein
	CICLE_v100119341mg	8.36261	7.08079	8.38014	21.8974	11.2984	24.4238	7.94118	19.2065	1.3482	0.00025444	0.00099206	hypothetical protein
	CICLE_v100119342mg	1.83237	2.00265	2.23587	10.9312	3.81489	13.5811	2.02363	9.44237	2.298	1.773e-06	1.0253e-05	hypothetical protein
	CICLE_v10011938mg	0.840263	1.48222	1.43941	0	0.15455	0.165409	1.25396	0.106653	-3.5345	9.826e-07	5.9344e-06	hypothetical protein
	CICLE_v10011943mg	2.67259	1.83103	1.88781	5.97523	3.59641	4.51435	2.13048	4.69533	1.2208	0.00082174	0.0028556	hypothetical protein
	CICLE_v10011945mg	32.9826	30.1553	30.3886	125.604	55.232	94.1522	31.1755	91.6626	1.6467	1.5171e-06	8.874e-06	hypothetical protein
	CICLE_v10011946mg	5.87728	5.74404	5.90018	1.96974	2.89804	3.03272	5.8405	2.6335	-1.1022	3.3184e-07	2.1401e-06	hypothetical protein
	CICLE_v10011948mg	3.93253	4.22498	5.68687	0.783728	1.21221	0.506295	4.6148	0.834079	-2.4059	9.1731e-11	8.7909e-10	hypothetical protein
	CICLE_v10011949mg	129.672	128.657	125.067	2.85263	13.323	3.09904	127.799	6.4249	-4.2972	1.7353e-16	2.6385e-15	hypothetical protein
	CICLE_v10011957mg	2.32118	2.38719	3.14976	0.0667816	0.262011	0.946415	2.61938	0.425069	-2.6147	0.00020325	0.00080815	hypothetical protein
	CICLE_v10011964mg	9.8137	9.74408	8.68489	69.1532	39.6814	49.7648	9.41422	52.8664	2.5737	1.2435e-18	2.1863e-17	Plant cysteine oxidase 1 [Source:Projected from Arabidopsis thaliana (AT5G15120) UniProtKB/Swiss-Prot;Acc:Q9LXG9]
	CICLE_v10011968mg	17.9537	15.343	15.2072	2.26686	3.60633	1.53808	16.168	2.47042	-2.6536	2.8528e-17	4.5793e-16	hypothetical protein
	CICLE_v10011973mg	139.486	141.359	138.491	10.9659	10.468	13.0523	139.779	11.4954	-3.5459	1.2394e-129	3.2768e-127	hypothetical protein
	CICLE_v10011980mg	67.3112	72.4444	65.931	173.719	137.028	167.509	68.5622	159.419	1.2855	3.031e-11	3.0382e-10	hypothetical protein
	CICLE_v10011987mg	47.129	45.85	51.5741	4.85828	8.05831	7.29763	48.1844	6.73807	-2.7929	2.4657e-52	1.6298e-50	hypothetical protein
	CICLE_v10011991mg	17.121	17.3669	17.9723	2.53398	5.20762	2.87119	17.4867	3.5376	-2.261	3.5761e-16	5.3541e-15	hypothetical protein
	CICLE_v10011993mg	21.8389	20.6238	22.8922	8.0752	10.6928	10.342	21.785	9.70332	-1.1149	2.5521e-14	3.354e-13	Elongator complex protein 5 [Source:Projected from Arabidopsis thaliana (AT2G18410) UniProtKB/Swiss-Prot;Acc:F4IQJ2]
	CICLE_v10011996mg	4.79857	4.2312	3.79466	0.405833	1.16101	0.390526	4.27481	0.652458	-2.668	1.367e-09	1.1663e-08	hypothetical protein
	CICLE_v10011997mg	43.9889	47.1826	47.0814	121.296	109.473	134.402	46.0843	121.724	1.4632	2.2181e-20	4.3649e-19	Probable E3 ubiquitin-protein ligase LUL2 [Source:Projected from Arabidopsis thaliana (AT3G53410) UniProtKB/Swiss-Prot;Acc:Q9LFH6]
	CICLE_v10012000mg	177.053	188.784	168.899	7.2268	15.0957	14.3901	178.245	12.2375	-3.8337	6.7056e-52	4.3554e-50	hypothetical protein
	CICLE_v100120042mg	1.28656	1.08935	0.766582	2.89509	7.00448	11.7514	1.0475	7.21699	2.8017	3.5002e-05	0.00016027	hypothetical protein
	CICLE_v100120043mg	2.12652	1.20038	0.84471	2.28627	6.62318	8.93041	1.39053	5.94662	2.1132	0.00012301	0.00051076	hypothetical protein
	CICLE_v10012019mg	29.6351	30.3337	29.6392	3.19557	5.02213	6.48047	29.8693	4.89939	-2.5695	4.8857e-28	1.4738e-26	hypothetical protein
	CICLE_v10012020mg	12.3877	11.7272	10.8774	38.1986	33.5777	36.1764	11.6641	35.9842	1.6913	1.8129e-21	3.7935e-20	hypothetical protein
	CICLE_v10012024mg	0.0338567	0.100335	0.0353031	0.177769	0.104619	1.15701	0.0564983	0.4798	3.0923	0.013544	0.034306	hypothetical protein
	CICLE_v10012028mg	7.86425	7.296	8.44965	27.5072	34.0335	35.0072	7.86997	32.1826	2.0849	1.0345e-51	6.6613e-50	hypothetical protein
	CICLE_v10012036mg	0.276777	0.117176	0.123686	6.6019	10.1001	20.8349	0.172546	12.5123	6.2078	9.0423e-25	2.2705e-23	Glycosyltransferases (Fragment) [Source:Projected from Arabidopsis thaliana (AT2G37090) UniProtKB/TrEMBL;Acc:W8QNT8]
	CICLE_v10012042mg	2.82615	2.42565	3.91307	0.243262	0.286325	0.357515	3.05496	0.295701	-3.3142	2.4199e-11	2.4486e-10	hypothetical protein
	CICLE_v10012045mg	14.0701	12.5123	13.1053	1.3027	1.883	3.95862	13.2292	2.38144	-2.4419	3.6863e-11	3.6607e-10	hypothetical protein
	CICLE_v10012048mg	0.861385	0.92182	1.27243	3.61824	3.58592	2.21567	1.01854	3.13995	1.699	9.8157e-06	4.9626e-05	hypothetical protein
	CICLE_v10012049mg	322.225	374.26	308.081	2180.56	631.484	1706.13	334.855	1506.06	2.2638	2.9709e-07	1.9313e-06	hypothetical protein
	CICLE_v10012053mg	0.04492	0	0	0.754745	0.462683	0.247595	0.0149733	0.488341	5.0058	0.00089652	0.0030863	hypothetical protein
	CICLE_v10012055mg	1.03157	1.4674	1.3338	0.173325	0.552518	0.363899	1.27759	0.363247	-1.7765	0.0012551	0.004188	hypothetical protein
	CICLE_v10012062mg	14.2419	13.8087	15.2621	38.2325	50.4344	125.223	14.4375	71.2965	2.3341	5.0301e-09	4.0343e-08	hypothetical protein
	CICLE_v10012067mg	1.00506	1.29833	0.806152	2.80097	2.4288	2.42899	1.03651	2.55292	1.362	0.00016611	0.00067371	hypothetical protein
	CICLE_v10012081mg	38.2205	35.7576	40.0422	8.62326	11.3501	8.71957	38.0067	9.5643	-1.9344	1.9381e-34	7.5617e-33	Protein TRIGALACTOSYLDIACYLGLYCEROL 3, chloroplastic [Source:Projected from Arabidopsis thaliana (AT1G65410) UniProtKB/Swiss-Prot;Acc:Q9AT00]
	CICLE_v10012082mg	4.16204	3.6546	3.95408	1.21407	2.14348	1.22351	3.92357	1.52702	-1.3085	7.2153e-05	0.00031117	Protease Do-like 8, chloroplastic [Source:Projected from Arabidopsis thaliana (AT5G39830) UniProtKB/Swiss-Prot;Acc:Q9LU10]
	CICLE_v10012089mg	11.984	10.9264	9.98255	0.305193	0.457827	0.810373	10.9643	0.524465	-4.3498	6.1345e-46	3.4726e-44	hypothetical protein
	CICLE_v10012093mg	13.561	12.6972	14.0174	76.6832	51.4691	72.7645	13.4252	66.9723	2.393	1.109e-23	2.6207e-22	hypothetical protein
	CICLE_v10012094mg	1.34899	1.49509	1.30369	5.66641	7.59128	5.25924	1.38259	6.17231	2.2128	2.9318e-16	4.3953e-15	hypothetical protein
	CICLE_v10012109mg	14.0432	14.682	16.8571	3.36407	7.90381	5.70784	15.1941	5.65857	-1.39	1.2982e-06	7.6856e-06	hypothetical protein
	CICLE_v10012121mg	1.32848	0.908533	0.816933	3.8275	1.40344	4.58123	1.01798	3.27072	1.7588	0.00076232	0.002671	hypothetical protein
	CICLE_v10012152mg	22.6066	19.681	22.0392	35.1657	57.1717	42.143	21.4423	44.8268	1.111	6.4304e-09	5.1082e-08	Transcription factor MYB30 [Source:Projected from Arabidopsis thaliana (AT3G28910) UniProtKB/Swiss-Prot;Acc:Q9SCU7]
	CICLE_v10012160mg	1.96432	2.15136	2.04824	7.30943	4.66235	6.16678	2.05464	6.04618	1.6319	3.8417e-07	2.4527e-06	hypothetical protein
	CICLE_v10012163mg	3.38541	2.74609	3.32915	0.664775	1.44584	1.00127	3.15355	1.0373	-1.5591	1.1864e-06	7.0488e-06	hypothetical protein
	CICLE_v10012164mg	210.541	217.901	206.164	21.4111	31.4493	35.7532	211.535	29.5379	-2.7986	2.669e-54	1.8456e-52	SYR1 [Source:Projected from Arabidopsis thaliana (AT3G11820) UniProtKB/TrEMBL;Acc:A0A178VIM4]
	CICLE_v10012167mg	1.71316	1.88759	1.44282	2.66394	2.34145	10.8592	1.68119	5.28818	1.6787	0.0042971	0.012541	hypothetical protein
	CICLE_v10012170mg	0.102679	0.0676201	0.178442	10.5309	8.4961	12.3001	0.116247	10.4424	6.5643	9.7124e-35	3.8427e-33	hypothetical protein
	CICLE_v10012173mg	1.63294	1.1103	1.32678	3.45184	6.24724	8.97721	1.35667	6.22543	2.2305	4.8535e-10	4.3507e-09	hypothetical protein
	CICLE_v10012174mg	11.5515	11.2542	12.3348	22.0517	27.2719	28.0064	11.7135	25.7767	1.1905	4.9977e-18	8.4636e-17	hypothetical protein
	CICLE_v10012175mg	0.191876	0.236929	0.100037	0.805976	0.741133	0.581682	0.176281	0.709597	2.0689	0.0051218	0.014655	hypothetical protein
	CICLE_v10012177mg	0.0235015	0.0928628	0.122528	0.394871	0.459931	3.083	0.0796306	1.3126	4.0596	3.7518e-05	0.00017064	hypothetical protein
	CICLE_v10012179mg	115.92	104.427	111.698	6.20739	11.1859	15.7603	110.682	11.0512	-3.2925	3.7723e-30	1.2485e-28	hypothetical protein
	CICLE_v10012180mg	52.3415	59.2582	49.5476	598.172	174.92	389.432	53.7158	387.508	2.9523	2.0533e-11	2.0908e-10	hypothetical protein
	CICLE_v10012197mg	10.9036	10.7084	11.105	1.19827	2.25271	2.30615	10.9057	1.91904	-2.4657	3.299e-24	8.0411e-23	hypothetical protein
	CICLE_v10012202mg	2.13676	2.11078	2.22804	0.400689	1.25765	0.883321	2.15853	0.847221	-1.3148	0.0020916	0.006623	hypothetical protein
	CICLE_v10012209mg	0	0	0.0541607	0.163636	0.267504	0.973412	0.0180536	0.468184	4.6564	0.0045697	0.01322	hypothetical protein
	CICLE_v10012222mg	20.3701	19.2513	22.0679	86.7683	65.306	50.0147	20.5631	67.363	1.796	2.2703e-10	2.1014e-09	SPX domain gene 4 [Source:Projected from Arabidopsis thaliana (AT5G15330) TAIR;Acc:AT5G15330]
	CICLE_v10012224mg	52.0039	48.3615	52.5311	102.693	63.4827	180.315	50.9655	115.497	1.237	0.00059077	0.0021215	hypothetical protein
	CICLE_v10012232mg	2.76265	2.06523	2.41354	0.156817	0.153815	0.78195	2.41381	0.364194	-2.7029	1.5051e-05	7.3465e-05	hypothetical protein
	CICLE_v10012243mg	83.8829	83.0803	88.0784	4.96864	4.23125	4.73069	85.0138	4.64353	-4.1309	5.6511e-131	1.5679e-128	hypothetical protein
	CICLE_v10012250mg	575.76	546.024	577.066	31.9674	41.0438	30.6894	566.283	34.5669	-3.9773	4.3764e-149	1.4902e-146	hypothetical protein
	CICLE_v10012256mg	640.811	706.183	651.606	68.2081	62.0031	85.6506	666.2	71.9539	-3.1531	3.7151e-70	3.4787e-68	hypothetical protein
	CICLE_v10012260mg	68.449	53.1243	72.4594	33.8205	28.9704	26.5558	64.6776	29.7822	-1.0441	2.4183e-06	1.3724e-05	hypothetical protein
	CICLE_v10012267mg	28.1675	27.2314	28.6659	9.14987	18.5296	10.8058	28.0216	12.8284	-1.0859	3.362e-05	0.00015457	hypothetical protein
	CICLE_v10012274mg	257.181	331.347	238.267	101.563	95.1992	53.7362	275.598	83.4995	-1.6491	1.9171e-07	1.2754e-06	hypothetical protein
	CICLE_v10012276mg	0.116417	0.0766675	0.0809269	1.58928	0.279793	0.213893	0.0913371	0.694321	3.0751	0.0054487	0.015459	hypothetical protein
	CICLE_v10012286mg	7.70452	7.83281	7.43114	25.0137	32.2721	22.4719	7.65616	26.5859	1.8526	8.2994e-21	1.6713e-19	hypothetical protein
	CICLE_v10012287mg	12.4974	12.6518	13.581	2.50753	6.93135	3.69207	12.9101	4.37698	-1.5284	6.4552e-06	3.3863e-05	Biotin carboxyl carrier protein of acetyl-CoA carboxylase 1, chloroplastic [Source:Projected from Arabidopsis thaliana (AT5G16390) UniProtKB/Swiss-Prot;Acc:Q42533]
	CICLE_v10012288mg	11.5302	10.6292	11.1961	3.11624	3.17323	4.7946	11.1185	3.69469	-1.5381	5.8529e-13	6.8293e-12	hypothetical protein
	CICLE_v10012291mg	431.773	551.881	416.439	104.598	232.598	139.63	466.698	158.942	-1.5219	1.5472e-07	1.0429e-06	hypothetical protein
	CICLE_v10012318mg	1.24635	1.07233	1.04806	0.0422201	0.289881	0.620495	1.12225	0.317532	-1.8113	0.012977	0.033073	hypothetical protein
	CICLE_v10012338mg	69.1295	71.0296	64.9372	28.3989	26.3057	19.3834	68.3654	24.696	-1.3975	1.0677e-09	9.2109e-09	F-box protein PP2-A15 [Source:Projected from Arabidopsis thaliana (AT3G53000) UniProtKB/Swiss-Prot;Acc:Q9LF92]
	CICLE_v10012370mg	31.84	37.047	30.5574	1.913	5.95543	3.49251	33.1481	3.78698	-3.1038	7.8511e-19	1.3985e-17	hypothetical protein
	CICLE_v10012371mg	25.1351	23.2426	22.7604	2.97687	7.68899	2.96876	23.7127	4.54487	-2.3454	2.633e-10	2.4171e-09	Acetyltransferase NSI [Source:Projected from Arabidopsis thaliana (AT1G32070) UniProtKB/Swiss-Prot;Acc:Q7X9V3]
	CICLE_v10012376mg	123.771	113.665	123.359	24.4266	31.2578	35.7658	120.265	30.4834	-1.9313	3.0665e-41	1.5314e-39	hypothetical protein
	CICLE_v10012384mg	0.996614	1.55247	0.919284	38.3205	16.8982	73.6094	1.15612	42.9427	5.2656	3.3999e-24	8.278e-23	hypothetical protein
	CICLE_v10012396mg	28.4584	27.8604	27.6604	7.15552	9.68328	12.1712	27.9931	9.67	-1.4894	1.6678e-14	2.2244e-13	hypothetical protein
	CICLE_v10012398mg	35.5053	38.7737	34.8253	90.1805	76.8795	174.669	36.3681	113.91	1.6942	8.2735e-08	5.7816e-07	hypothetical protein
	CICLE_v10012401mg	0.442076	0.436701	0.614617	0.116059	0.0758909	0	0.497798	0.0639832	-2.863	0.0031531	0.009542	hypothetical protein
	CICLE_v10012432mg	7.10101	7.61999	7.02852	2.42256	4.5667	2.82127	7.24984	3.27017	-1.1037	4.8488e-05	0.00021578	hypothetical protein
	CICLE_v10012433mg	7.74416	9.32342	8.24323	3.13433	2.7835	2.22318	8.43693	2.71367	-1.5687	3.6645e-09	2.9849e-08	hypothetical protein
	CICLE_v10012444mg	2.75354	3.75627	2.41544	0.183591	0.765321	0.481818	2.97508	0.47691	-2.6114	2.9829e-07	1.9386e-06	hypothetical protein
	CICLE_v10012456mg	46.8489	45.9313	51.2174	2.21942	10.1186	4.22827	47.9992	5.52211	-3.1014	3.8982e-12	4.1856e-11	hypothetical protein
	CICLE_v10012467mg	0.437579	0.3362	0.65906	11.692	7.26148	16.0793	0.477613	11.6776	4.6824	8.1771e-24	1.9487e-22	hypothetical protein
	CICLE_v10012472mg	28.7169	30.5053	28.9096	5.91764	8.96187	9.24363	29.3773	8.04105	-1.825	3.2878e-23	7.6016e-22	Expansin-A13 [Source:Projected from Arabidopsis thaliana (AT3G03220) UniProtKB/Swiss-Prot;Acc:Q9M9P0]
	CICLE_v10012507mg	1.12484	0.515894	1.54989	0	0.124135	0.177142	1.06354	0.100426	-3.377	0.00015315	0.00062566	hypothetical protein
	CICLE_v10012512mg	2.30855	1.3264	1.98961	0.346324	0.388219	0.701147	1.87485	0.478563	-1.9225	4.1741e-06	2.2669e-05	hypothetical protein
	CICLE_v10012515mg	8.61423	8.15858	8.28774	1.72527	4.48213	3.2796	8.35352	3.16233	-1.368	1.9791e-05	9.447e-05	hypothetical protein
	CICLE_v10012518mg	102.609	122.599	93.6406	8.10353	42.4491	31.1668	106.283	27.2398	-1.9587	3.278e-05	0.00015096	hypothetical protein
	CICLE_v10012535mg	190.358	204.34	190.649	35.2728	149.718	58.3929	195.116	81.1278	-1.2498	0.0046456	0.013419	hypothetical protein
	CICLE_v10012544mg	0.314335	0.504583	0.163882	0	0.0404712	0.0433146	0.3276	0.0279286	-3.532	0.011028	0.028697	hypothetical protein
	CICLE_v10012553mg	606.569	743.951	597.411	83.6998	426.221	121.505	649.31	210.475	-1.6143	0.0016611	0.0053852	hypothetical protein
	CICLE_v10012561mg	2.21288	2.38931	2.14643	0.108083	0.0530069	0.170193	2.24954	0.110428	-4.3071	1.7136e-09	1.4456e-08	hypothetical protein
	CICLE_v10012575mg	25.3911	29.5339	28.5542	5.14166	17.2719	9.83974	27.8264	10.7511	-1.3498	0.00030701	0.0011746	hypothetical protein
	CICLE_v10012583mg	29.5056	41.7584	28.0614	14.939	5.71922	20.1056	33.1084	13.5879	-1.2184	0.0065382	0.018171	hypothetical protein
	CICLE_v10012584mg	42.9114	39.6524	44.0028	8.41478	8.44648	9.8242	42.1889	8.89515	-2.1878	7.6309e-51	4.858e-49	hypothetical protein
	CICLE_v10012588mg	0.672458	0.510985	0.431499	16.2418	24.9884	46.4741	0.538314	29.2347	5.7916	9.6312e-36	3.9569e-34	Fasciclin-like arabinogalactan protein 11 [Source:Projected from Arabidopsis thaliana (AT5G03170) UniProtKB/Swiss-Prot;Acc:Q8LEJ6]
	CICLE_v10012594mg	3.45458	2.497	4.30503	0.353925	0.911264	0.464422	3.41887	0.576537	-2.5167	2.9574e-08	2.1762e-07	hypothetical protein
	CICLE_v10012618mg	242.547	251.869	231.191	12.2564	35.6785	30.2007	241.869	26.0452	-3.1937	4.289e-22	9.3037e-21	hypothetical protein
	CICLE_v10012623mg	103.038	119.5	94.1486	7.74284	10.7482	11.0901	105.562	9.86039	-3.375	1.6259e-68	1.4793e-66	hypothetical protein
	CICLE_v10012636mg	60.7729	59.6773	66.703	1.67874	3.61187	3.12662	62.3844	2.80574	-4.437	5.1949e-77	5.8372e-75	hypothetical protein
	CICLE_v10012638mg	3.83474	2.24085	2.47798	0.453741	1.50205	1.1908	2.85119	1.04886	-1.411	0.0042681	0.012468	hypothetical protein
	CICLE_v10012645mg	0.291042	0.632507	0.303476	26.651	27.9393	11.9352	0.409008	22.1752	5.8274	4.3869e-28	1.3269e-26	hypothetical protein
	CICLE_v10012651mg	55.1012	56.1137	60.3831	12.9551	18.2545	13.2953	57.1993	14.835	-1.8934	5.6308e-28	1.6934e-26	hypothetical protein
	CICLE_v10012655mg	1.46452	1.06931	1.59348	7.35529	3.01695	5.47511	1.37577	5.28245	2.0338	2.4733e-05	0.00011623	hypothetical protein
	CICLE_v10012659mg	5.96291	8.54826	7.8858	19.7781	13.5571	19.7202	7.46566	17.6851	1.3128	9.2908e-06	4.7176e-05	hypothetical protein
	CICLE_v10012679mg	130.707	163.809	119.286	50.872	56.389	80.2909	137.934	62.5173	-1.0961	1.8819e-06	1.083e-05	hypothetical protein
	CICLE_v10012687mg	1.44183	1.99402	1.98452	0	0.534638	0.0635778	1.80679	0.199405	-3.1555	0.00062704	0.0022381	hypothetical protein
	CICLE_v10012705mg	0.244045	0.289293	0.305365	0	0	0	0.279568	0	-4.8175	0.0042391	0.01239	hypothetical protein
	CICLE_v10012718mg	25.169	23.7802	24.6358	99.7968	65.0202	152.244	24.5283	105.687	2.1673	6.3862e-12	6.7442e-11	hypothetical protein
	CICLE_v10012734mg	0.388959	0.153692	0.243345	23.1185	25.4001	10.548	0.261999	19.6889	6.3077	1.0991e-23	2.6e-22	hypothetical protein
	CICLE_v10012736mg	30.0222	33.8405	30.2797	1.35002	2.72624	4.16825	31.3808	2.74817	-3.4865	2.3257e-25	6.0284e-24	hypothetical protein
	CICLE_v10012737mg	0.880275	0.745347	1.18013	0	0.064764	0.138628	0.935252	0.0677974	-3.76	0.00050499	0.0018417	hypothetical protein
	CICLE_v10012748mg	32.4254	32.9904	30.5477	8.61181	14.1152	22.8983	31.9878	15.2084	-1.0421	0.0010701	0.003626	hypothetical protein
	CICLE_v10012751mg	5.35698	6.22094	6.99296	16.0606	15.2476	22.2243	6.19029	17.8441	1.5832	7.7224e-12	8.0982e-11	hypothetical protein
	CICLE_v10012752mg	100.137	92.413	106.258	6.4106	40.7055	7.31993	99.6027	18.1454	-2.4452	5.2534e-05	0.00023227	hypothetical protein
	CICLE_v10012756mg	3.07198	2.95477	3.28751	17.9409	8.60436	19.7248	3.10475	15.4233	2.3887	3.2415e-11	3.2463e-10	hypothetical protein
	CICLE_v10012758mg	63.1369	61.8114	58.7184	18.019	36.9661	32.9332	61.2222	29.3061	-1.0299	1.9837e-05	9.4649e-05	hypothetical protein
	CICLE_v10012763mg	0.322052	0.318136	0.470134	5.54638	6.50167	6.0354	0.370107	6.02782	4.0872	8.3586e-20	1.5812e-18	hypothetical protein
	CICLE_v10012776mg	62.3917	75.6037	62.1077	2.23849	1.64672	2.98255	66.701	2.28925	-4.8105	1.9025e-76	2.0856e-74	hypothetical protein
	CICLE_v10012786mg	3.23184	2.92199	1.94198	0.46018	0.338526	0.181155	2.6986	0.326621	-2.9731	1.3676e-07	9.2657e-07	Gibberellin-regulated protein 14 [Source:Projected from Arabidopsis thaliana (AT5G14920) UniProtKB/Swiss-Prot;Acc:Q9LFR3]
	CICLE_v10012804mg	33.4505	34.5629	36.3328	92.5115	81.0373	76.9821	34.7821	83.5103	1.3337	8.1141e-13	9.3273e-12	hypothetical protein
	CICLE_v10012818mg	90.8427	103.854	89.0099	15.6267	14.2208	19.8391	94.5689	16.5622	-2.4576	2.2248e-36	9.4156e-35	hypothetical protein
	CICLE_v10012823mg	7.96362	8.83203	8.55855	2.20613	2.71744	5.27813	8.4514	3.40057	-1.2759	0.00019467	0.00077691	hypothetical protein
	CICLE_v10012836mg	0.816813	0.864515	0.973381	0	0.060095	0.192951	0.884903	0.0843488	-3.3762	0.00071362	0.0025149	hypothetical protein
	CICLE_v10012837mg	1277.29	1068.15	1312.76	14.0652	26.537	17.2485	1219.4	19.2836	-5.9385	3.7241e-146	1.1956e-143	hypothetical protein
	CICLE_v10012845mg	3.94544	2.71128	2.3253	0.360278	1.06014	1.60738	2.99401	1.00926	-1.5446	0.0077872	0.0212	hypothetical protein
	CICLE_v10012847mg	0.0450006	0.0444534	0.0938462	0.472562	0.324459	1.38902	0.0611001	0.72868	3.6238	0.00085904	0.0029709	hypothetical protein
	CICLE_v10012852mg	284.002	267.58	291.263	7.16279	14.5806	16.017	280.948	12.5868	-4.4479	4.0953e-66	3.6091e-64	hypothetical protein
	CICLE_v10012857mg	168.529	180.531	173.048	25.0777	22.5972	129.719	174.036	59.1312	-1.5358	0.0086768	0.023294	hypothetical protein
	CICLE_v10012862mg	30.3984	29.5765	33.2246	116.487	74.7404	188.497	31.0665	126.575	2.0855	4.0577e-10	3.6622e-09	hypothetical protein
	CICLE_v10012865mg	0.165233	0.326447	0.229722	0	0	0	0.240467	0	-4.4312	0.016251	0.04013	hypothetical protein
	CICLE_v10012867mg	17.0845	15.0134	14.7236	5.60298	7.43861	6.23827	15.6072	6.42662	-1.2262	1.3396e-10	1.2649e-09	hypothetical protein
	CICLE_v10012875mg	189.002	181.597	188.962	282.998	330.101	584.923	186.52	399.341	1.1403	2.0121e-05	9.5942e-05	hypothetical protein
	CICLE_v10012880mg	5.06478	4.87599	4.56507	0.13522	0.353681	0.37853	4.83528	0.289144	-4.0207	2.2143e-20	4.3612e-19	hypothetical protein
	CICLE_v10012893mg	2.05677	2.64602	1.69576	0.100459	0.344873	0.105458	2.13285	0.183597	-3.4864	6.1716e-08	4.3766e-07	hypothetical protein
	CICLE_v10012900mg	6.19111	6.57223	7.41912	0.194072	0	0.101865	6.72748	0.0986458	-6.0388	2.1255e-11	2.162e-10	hypothetical protein
	CICLE_v10012906mg	0.217525	0.21488	0.378029	10.8884	10.2318	24.2193	0.270144	15.1132	5.8566	3.9586e-22	8.6119e-21	CRIB domain-containing protein RIC4 [Source:Projected from Arabidopsis thaliana (AT5G16490) UniProtKB/Swiss-Prot;Acc:Q9FFD5]
	CICLE_v10012922mg	1.81588	1.60498	1.49484	0	0	0	1.63857	0	-6.3997	2.7894e-06	1.5672e-05	hypothetical protein
	CICLE_v10012926mg	721.26	716.394	719.234	5.84753	10.2377	13.1351	718.963	9.7401	-6.1709	4.7381e-138	1.3828e-135	hypothetical protein
	CICLE_v10012938mg	0.601507	0.445644	0.261335	0	0	0.110515	0.436162	0.0368383	-3.5704	0.011952	0.030795	hypothetical protein
	CICLE_v10012939mg	0.240843	0.26435	0.446458	0.0843051	0	0.0590002	0.317217	0.0477684	-2.6515	0.010088	0.026569	hypothetical protein
	CICLE_v10012941mg	10.11	8.35956	9.13635	36.6475	58.3154	129.283	9.20198	74.7487	3.0489	1.9934e-13	2.4347e-12	hypothetical protein
	CICLE_v10012953mg	81.5036	94.2249	80.6035	0.668663	1.90199	1.33368	85.444	1.30145	-5.9932	9.7855e-94	1.5062e-91	hypothetical protein
	CICLE_v10012955mg	351.641	336.892	342.219	96.7435	228.002	173.494	343.584	166.08	-1.0184	0.00015347	0.00062685	hypothetical protein
	CICLE_v10012958mg	9.73486	6.69805	9.14072	2.28869	5.83664	2.50936	8.52454	3.54489	-1.2245	0.0018024	0.005799	hypothetical protein
	CICLE_v10012959mg	0.572035	1.13016	0.511263	0	0	0.180172	0.737819	0.0600572	-3.63	0.010746	0.028088	hypothetical protein
	CICLE_v10012964mg	465.508	390.912	461.594	950.016	826.596	1351.23	439.338	1042.61	1.3052	3.588e-09	2.9258e-08	hypothetical protein
	CICLE_v10012981mg	0.997602	0.948972	0.924641	0.155201	0.380572	0.162924	0.957072	0.232899	-1.9863	0.00070748	0.0024967	Protein CHLORORESPIRATORY REDUCTION 7, chloroplastic [Source:Projected from Arabidopsis thaliana (AT5G39210) UniProtKB/Swiss-Prot;Acc:Q9FL87]
	CICLE_v10012986mg	0.385967	0.190637	0.268304	59.7836	14.9744	59.9221	0.281636	44.8934	7.4077	2.5243e-28	7.7604e-27	hypothetical protein
	CICLE_v10012997mg	92.4453	93.7425	96.6202	158.425	170.366	241.781	94.2693	190.191	1.0632	5.9018e-09	4.7083e-08	hypothetical protein
	CICLE_v10013012mg	90.1217	92.9685	89.7751	1.23274	2.93646	6.72922	90.9551	3.6328	-4.6309	7.746e-23	1.7548e-21	hypothetical protein
	CICLE_v10013013mg	36.09	34.2707	38.3506	2.05441	5.64219	1.68423	36.2371	3.12694	-3.4979	3.0003e-17	4.8024e-16	AT5g02020/T7H20_70 [Source:Projected from Arabidopsis thaliana (AT5G02020) UniProtKB/TrEMBL;Acc:Q9LZM9]
	CICLE_v10013016mg	3.8468	3.13915	4.70873	0	0	0.0921878	3.89823	0.0307293	-6.8765	4.7495e-08	3.4101e-07	hypothetical protein
	CICLE_v10013024mg	9.84413	14.3689	8.73264	4.78305	7.11285	2.99644	10.9819	4.96411	-1.092	0.0060119	0.016865	Copper transporter 4 [Source:Projected from Arabidopsis thaliana (AT2G37925) UniProtKB/Swiss-Prot;Acc:Q8SAA5]
	CICLE_v10013040mg	0.0977131	0	0	0.56436	0.352261	0.430868	0.032571	0.449163	3.8553	0.005143	0.014707	hypothetical protein
	CICLE_v10013044mg	0.846252	0.766298	1.06624	0.259195	0.326869	0.077741	0.89293	0.221268	-1.9365	0.0022586	0.007091	hypothetical protein
	CICLE_v10013049mg	9.97122	9.78683	7.99785	2.61775	6.18863	4.43911	9.25196	4.41517	-1.0327	0.001449	0.0047636	30S ribosomal protein S31, chloroplastic [Source:Projected from Arabidopsis thaliana (AT2G38140) UniProtKB/Swiss-Prot;Acc:O80439]
	CICLE_v10013056mg	13.2717	11.8416	12.5888	29.942	31.3971	32.8478	12.5674	31.3956	1.3796	8.0969e-17	1.2636e-15	hypothetical protein
	CICLE_v10013062mg	34.9293	28.8144	30.8497	6.82121	7.95297	14.5105	31.5311	9.76155	-1.6494	7.9485e-09	6.261e-08	hypothetical protein
	CICLE_v10013069mg	2.80753	2.13338	4.05343	0.0755964	0.370744	0.158716	2.99811	0.201686	-3.8364	8.0784e-08	5.6556e-07	hypothetical protein
	CICLE_v10013076mg	9.87174	8.87741	11.0034	32.9585	26.2265	17.0366	9.91751	25.4072	1.442	1.0612e-05	5.3304e-05	hypothetical protein
	CICLE_v10013081mg	30.1054	24.3139	24.887	88.8621	70.4687	116.605	26.4354	91.9786	1.8601	2.1151e-14	2.7993e-13	hypothetical protein
	CICLE_v10013090mg	3.44468	3.60084	3.38279	0.669878	1.20146	1.08496	3.4761	0.985432	-1.7749	1.4773e-12	1.6534e-11	hypothetical protein
	CICLE_v10013092mg	2.39778	2.04695	2.56195	4.69398	4.45164	6.36341	2.33556	5.16967	1.2037	1.4798e-06	8.6797e-06	hypothetical protein
	CICLE_v100131021mg	2.12437	3.09785	3.5864	5.94895	5.62663	6.13346	2.93621	5.90301	1.0699	0.002433	0.0075813	hypothetical protein
	CICLE_v10013103mg	10.2981	9.09062	10.3953	1.15045	5.86779	3.01925	9.928	3.34583	-1.5471	0.0020988	0.0066421	hypothetical protein
	CICLE_v10013104mg	16.1139	14.2355	15.2313	0.275147	0.337348	0.649888	15.1936	0.420794	-5.1328	2.6673e-36	1.1267e-34	hypothetical protein
	CICLE_v10013107mg	15.0266	17.5545	15.2598	1.09772	8.61361	1.0083	15.9469	3.57321	-2.1468	0.0035171	0.010495	hypothetical protein
	CICLE_v10013112mg	43.2244	44.8212	40.1949	118.189	71.3389	68.0611	42.7468	85.863	1.0949	0.00039858	0.0014892	hypothetical protein
	CICLE_v10013119mg	10.2924	8.95993	10.0279	1.65503	7.85164	1.59556	9.76008	3.70074	-1.3785	0.015424	0.038395	hypothetical protein
	CICLE_v10013138mg	0.283478	0	0.147794	1.33959	0.875961	3.75001	0.143758	1.98852	3.8391	0.0017767	0.0057219	hypothetical protein
	CICLE_v10013140mg	12.9749	11.2038	12.5831	1.76271	6.54198	4.10094	12.2539	4.13521	-1.544	0.0001101	0.00046163	hypothetical protein
	CICLE_v10013147mg	0.443248	0.394072	0.415966	1.48949	2.648	1.61247	0.417762	1.91665	2.2462	2.9455e-06	1.6483e-05	hypothetical protein
	CICLE_v10013158mg	0.671247	0.221028	0.699923	0.117482	0.0576161	0	0.530733	0.058366	-3.0767	0.013651	0.034546	hypothetical protein
	CICLE_v10013175mg	6.27196	5.0692	6.2851	537.77	267.721	484.704	5.87542	430.065	6.2778	1.9421e-77	2.2268e-75	hypothetical protein
	CICLE_v10013177mg	1.63759	2.71769	1.91245	9.355	9.44574	16.6805	2.08924	11.8271	2.5441	4.174e-12	4.471e-11	hypothetical protein
	CICLE_v10013180mg	12.238	8.9602	11.5598	178.483	24.0983	72.7715	10.9193	91.7843	3.2063	2.6703e-07	1.749e-06	hypothetical protein
	CICLE_v10013182mg	1.35173	1.49495	1.51672	0.246867	0.272407	0.145773	1.45447	0.221682	-2.6472	4.0283e-13	4.7646e-12	hypothetical protein
	CICLE_v10013185mg	12.1444	8.20831	9.66406	2.85268	3.12724	6.51774	10.0056	4.16588	-1.2215	0.0041107	0.012058	hypothetical protein
	CICLE_v10013188mg	623.481	671.733	624.697	121.951	218.078	376.145	639.97	238.725	-1.397	5.5869e-05	0.00024575	hypothetical protein
	CICLE_v10013193mg	0.781282	0.686028	0.995695	27.6216	33.7987	81.4379	0.821002	47.6194	5.8948	5.4971e-32	1.9516e-30	hypothetical protein
	CICLE_v10013197mg	627.256	546.771	653.214	230.073	277.473	253.232	609.081	253.593	-1.2072	2.6337e-24	6.4615e-23	hypothetical protein
	CICLE_v10013200mg	1.36636	1.27476	0.94982	0	0.156374	0.167361	1.19698	0.107912	-3.4427	0.00043507	0.001611	Gibberellin-regulated protein 5 [Source:Projected from Arabidopsis thaliana (AT3G02885) UniProtKB/Swiss-Prot;Acc:Q84J95]
	CICLE_v10013209mg	2.25279	1.82078	2.34903	0.071688	0	0	2.14086	0.023896	-6.306	8.4362e-07	5.1365e-06	hypothetical protein
	CICLE_v10013212mg	24.7909	16.0575	22.0577	3935.66	188.072	5442.82	20.9687	3188.85	7.3353	5.5573e-11	5.4323e-10	hypothetical protein
	CICLE_v10013217mg	3.01316	1.16473	3.00528	0.412721	0.674696	0.433259	2.39439	0.506892	-2.1765	0.0042916	0.012529	hypothetical protein
	CICLE_v10013222mg	0.146713	0.144928	0	0.308132	0.302232	1.9408	0.0972137	0.850387	3.1302	0.017242	0.042284	hypothetical protein
	CICLE_v10013223mg	34.7513	29.9229	27.7098	0.195151	0	0	30.7947	0.0650502	-8.7106	5.9033e-13	6.8846e-12	hypothetical protein
	CICLE_v10013229mg	6.62698	5.61119	7.40367	0	0.325042	0.173939	6.54728	0.166327	-5.2413	2.7851e-08	2.0541e-07	hypothetical protein
	CICLE_v10013233mg	0.442913	0.625038	0.791716	10.6312	14.8593	10.4627	0.619889	11.9844	4.3307	3.8134e-30	1.2603e-28	hypothetical protein
	CICLE_v10013238mg	15.9216	13.0767	17.4556	3.8694	4.87298	8.17404	15.4846	5.63881	-1.4141	1.48e-06	8.6797e-06	hypothetical protein
	CICLE_v10013249mg	5.74044	5.04056	4.76637	1.33959	2.51839	1.05469	5.18246	1.63756	-1.6069	0.00032011	0.0012205	hypothetical protein
	CICLE_v10013253mg	82.4153	97.0004	73.0339	29.0871	50.2786	25.6541	84.1499	35.0066	-1.2192	2.9159e-05	0.00013533	hypothetical protein
	CICLE_v10013261mg	24.1877	19.7953	22.0377	45.7858	46.4409	70.1548	22.0069	54.1272	1.3512	1.0806e-09	9.3146e-09	hypothetical protein
	CICLE_v10013262mg	15.8212	21.2105	27.5737	2.13611	5.82001	3.9865	21.5351	3.98087	-2.3946	2.9066e-08	2.1396e-07	hypothetical protein
	CICLE_v10013264mg	0.292096	0.352666	0.372259	0.0340819	0.0334293	0.107334	0.339007	0.0582817	-2.507	0.0095446	0.025294	hypothetical protein
	CICLE_v10013271mg	0	0	0	0.524807	0.411806	0.771293	0	0.569302	4.9942	0.0033698	0.010112	hypothetical protein
	CICLE_v10013281mg	0.399806	0.263296	0.277924	1.04961	0.892247	0.954934	0.313676	0.965598	1.6871	0.012523	0.032061	hypothetical protein
	CICLE_v10013282mg	5.27846	3.71592	4.80806	0.445991	0.999887	0.535068	4.60081	0.660316	-2.7459	2.208e-10	2.0453e-09	hypothetical protein
	CICLE_v10013290mg	27.9289	24.3071	29.2727	8.79863	8.03496	5.62682	27.1695	7.48681	-1.7849	2.36e-12	2.5922e-11	hypothetical protein
	CICLE_v10013304mg	822.051	675.838	823.609	54.8002	60.5558	84.6422	773.833	66.6661	-3.4853	4.1478e-74	4.2178e-72	hypothetical protein
	CICLE_v10013306mg	1.55555	1.67958	1.4334	3.419	3.91246	3.74866	1.55618	3.69337	1.3014	5.056e-07	3.1721e-06	hypothetical protein
	CICLE_v10013309mg	0.234329	0.144675	0.24434	0.953538	0.543065	2.42175	0.207781	1.30612	2.7012	0.00012004	0.00049955	hypothetical protein
	CICLE_v10013312mg	15.1906	12.7447	15.1072	31.4669	31.1055	22.6527	14.3475	28.4083	1.0568	2.3797e-06	1.3515e-05	hypothetical protein
	CICLE_v10013325mg	6.32846	4.21729	3.8755	2.16248	0.827735	1.82715	4.80708	1.60579	-1.5002	0.0011642	0.0039185	hypothetical protein
	CICLE_v10013335mg	1.62044	1.37206	1.2069	0.182321	0.178829	0.57418	1.3998	0.311777	-2.1341	0.0012273	0.0041079	hypothetical protein
	CICLE_v10013340mg	0.199704	0.246595	0.416472	0	0	0	0.28759	0	-4.8209	0.0051059	0.014617	hypothetical protein
	CICLE_v10013351mg	0.0590997	0.175143	0.0616246	5.21321	0.0608736	1.49846	0.0986225	2.25751	4.6594	0.00052865	0.0019193	hypothetical protein
	CICLE_v10013369mg	7.28852	9.7009	9.59986	24.5729	15.6467	14.2088	8.86309	18.1428	1.1194	0.0010927	0.0036939	hypothetical protein
	CICLE_v10013374mg	0	0	0	0.0910029	0.0892602	0.620954	0	0.267072	5.0692	0.0096319	0.02549	hypothetical protein
	CICLE_v10013383mg	0.334505	0.660874	0.581325	0	0	0	0.525568	0	-4.5393	0.011992	0.030885	hypothetical protein
	CICLE_v10013390mg	1.20655	1.72616	0.911032	0	0.214269	0.0458646	1.28125	0.0867112	-3.8469	1.3301e-05	6.5681e-05	hypothetical protein
	CICLE_v10013395mg	12.5191	13.1848	13.3302	29.3885	26.779	21.2123	13.0113	25.7933	1.0588	1.8779e-06	1.081e-05	hypothetical protein
	CICLE_v10013396mg	32.3764	24.5554	32.6395	12.2461	14.6985	13.1939	29.8571	13.3795	-1.0992	8.5029e-07	5.1728e-06	hypothetical protein
	CICLE_v10013402mg	0.0356615	0	0.0743699	3.48275	1.21215	3.38088	0.0366771	2.69193	6.3063	5.9101e-10	5.2518e-09	hypothetical protein
	CICLE_v10013408mg	0	0	0.0876369	2.91255	2.42393	1.85302	0.0292123	2.3965	6.3756	1.117e-06	6.6689e-06	hypothetical protein
	CICLE_v10013409mg	9.82904	7.36044	8.43059	41.9528	31.1886	57.5846	8.54003	43.5753	2.4131	1.2272e-16	1.8928e-15	hypothetical protein
	CICLE_v10013429mg	0.59733	0.786755	0.415232	1.67272	2.46103	3.73141	0.599772	2.62172	2.1592	0.0073763	0.020216	hypothetical protein
	CICLE_v10013433mg	1.00754	1.09482	0.735411	94.4834	73.5789	206.145	0.945925	124.736	7.0846	5.1317e-48	3.0754e-46	hypothetical protein
	CICLE_v10013437mg	1.05792	1.09482	0.630352	0.264511	0.311335	0.388744	0.927698	0.32153	-1.4837	0.017733	0.043303	hypothetical protein
	CICLE_v10013443mg	4.16478	4.31005	4.89416	0.902475	1.42993	0.728758	4.45633	1.02039	-2.0669	1.1989e-07	8.1844e-07	hypothetical protein
	CICLE_v10013453mg	6.32135	5.33382	5.28685	0.898922	1.62777	1.52437	5.64734	1.35035	-2.0182	2.9592e-09	2.4377e-08	hypothetical protein
	CICLE_v10013459mg	0.556868	0.550096	0.720816	0.161319	0.197787	0.0846731	0.60926	0.147926	-1.9721	0.00025021	0.00097655	hypothetical protein
	CICLE_v10013473mg	1.11502	0.45894	1.16265	0	0	0	0.912202	0	-5.5863	0.00034236	0.0012981	hypothetical protein
	CICLE_v10013476mg	10.3682	10.1031	10.4687	1.42873	2.36784	1.47397	10.3134	1.75685	-2.5012	2.1566e-27	6.2216e-26	hypothetical protein
	CICLE_v10013480mg	2.5526	2.93554	2.38356	0.20004	0.156968	0.041999	2.6239	0.133002	-4.2264	5.5161e-13	6.4487e-12	hypothetical protein
	CICLE_v10013486mg	8.63056	7.5226	8.44049	114.415	32.3047	88.1459	8.19788	78.2885	3.3544	8.7049e-14	1.099e-12	hypothetical protein
	CICLE_v10013488mg	0.707606	0.667228	0.771374	0.135104	0.132517	0.319112	0.715403	0.195578	-1.8299	0.002808	0.0086077	hypothetical protein
[truncated: 3,992 more rows]

## Sheet: Table S2
Table S2. GO Enrichment of DEGs in the transcriptome of pomelo juice sacs
GO Enrichment of transcriptome
Category	GO_ID	Term	geneID	P value	FDR	richFactor
Biological Process	GO:0005975	carbohydrate metabolic process	CICLE_v10014929mg,CICLE_v10014884mg,CICLE_v10014994mg,CICLE_v10019617mg,CICLE_v10019883mg,CICLE_v10019799mg,CICLE_v10019301mg,CICLE_v10004817mg,CICLE_v10004620mg,CICLE_v10023395mg,CICLE_v10011063mg,CICLE_v10018889mg,CICLE_v100186551mg,CICLE_v10000828mg,CICLE_v10003220mg,CICLE_v10030393mg,CICLE_v10004474mg,CICLE_v10018842mg,CICLE_v10020410mg,CICLE_v10001513mg,CICLE_v10025685mg,CICLE_v10005151mg,CI…	1.54621e-10	5.37926e-08	0.397388
	GO:0071554	cell wall organization or biogenesis	CICLE_v10012472mg,CICLE_v10012518mg,CICLE_v10029094mg,CICLE_v10014697mg,CICLE_v10007321mg,CICLE_v10021141mg,CICLE_v10001438mg,CICLE_v10000658mg,CICLE_v10012588mg,CICLE_v10011238mg,CICLE_v10005075mg,CICLE_v10004838mg,CICLE_v10020292mg,CICLE_v10012906mg,CICLE_v10004519mg,CICLE_v10020276mg,CICLE_v10001649mg,CICLE_v10028945mg,CICLE_v10029863mg,CICLE_v10009119mg,CICLE_v10009118mg,CICLE_v10007975mg,CIC…	9.2572e-08	2.09929e-05	0.461988
	GO:0042743	hydrogen peroxide metabolic process	CICLE_v10031768mg,CICLE_v10000576mg,CICLE_v100329312mg,CICLE_v10015924mg,CICLE_v10015790mg,CICLE_v10015870mg,CICLE_v10015779mg,CICLE_v10016043mg,CICLE_v10015793mg,CICLE_v10015783mg,CICLE_v10001877mg,CICLE_v10001726mg,CICLE_v10000948mg,CICLE_v10000951mg,CICLE_v10012170mg,CICLE_v10012179mg,CICLE_v10026073mg,CICLE_v10026130mg,CICLE_v10026072mg,CICLE_v10027084mg,CICLE_v10026054mg,CICLE_v10026050mg,CI…	3.95752e-07	6.88411e-05	0.675676
	GO:0072593	reactive oxygen species metabolic process	CICLE_v10032406mg,CICLE_v10032233mg,CICLE_v10032324mg,CICLE_v10000220mg,CICLE_v10031768mg,CICLE_v10000576mg,CICLE_v10025834mg,CICLE_v100329312mg,CICLE_v10015924mg,CICLE_v10015790mg,CICLE_v10015870mg,CICLE_v10015779mg,CICLE_v10016043mg,CICLE_v10015793mg,CICLE_v10015783mg,CICLE_v10001877mg,CICLE_v10001726mg,CICLE_v10000948mg,CICLE_v10000951mg,CICLE_v10012170mg,CICLE_v10012179mg,CICLE_v10026073mg,CI…	4.04798e-06	0.00046943	0.576923
	GO:0044038	cell wall macromolecule biosynthetic process	CICLE_v10020276mg,CICLE_v10005075mg,CICLE_v10007975mg,CICLE_v10018349mg,CICLE_v10021249mg,CICLE_v10033933mg,CICLE_v10032331mg,CICLE_v10002026mg,CICLE_v10000658mg,CICLE_v10012019mg,CICLE_v10025796mg,CICLE_v10028798mg	8.90809e-06	0.000794647	0.857143
	GO:0070592	cell wall polysaccharide biosynthetic process	CICLE_v10020276mg,CICLE_v10005075mg,CICLE_v10007975mg,CICLE_v10018349mg,CICLE_v10021249mg,CICLE_v10033933mg,CICLE_v10032331mg,CICLE_v10002026mg,CICLE_v10000658mg,CICLE_v10012019mg,CICLE_v10025796mg,CICLE_v10028798mg	8.90809e-06	0.000794647	0.857143
	GO:0006468	protein phosphorylation	CICLE_v10016515mg,CICLE_v10022279mg,CICLE_v10024289mg,CICLE_v10030977mg,CICLE_v10028667mg,CICLE_v10028684mg,CICLE_v10004660mg,CICLE_v10014137mg,CICLE_v10023971mg,CICLE_v10030677mg,CICLE_v10000217mg,CICLE_v10029306mg,CICLE_v10005793mg,CICLE_v10018935mg,CICLE_v10018759mg,CICLE_v10000645mg,CICLE_v10005215mg,CICLE_v10014434mg,CICLE_v10014603mg,CICLE_v10014129mg,CICLE_v10015597mg,CICLE_v10018029mg,CIC…	1.1062e-05	0.000938649	0.34984
	GO:0071365	cellular response to auxin stimulus	CICLE_v10015674mg,CICLE_v100191741mg,CICLE_v10019940mg,CICLE_v10022370mg,CICLE_v10032087mg,CICLE_v10030696mg,CICLE_v10001325mg,CICLE_v10001479mg,CICLE_v10000693mg,CICLE_v10002739mg,CICLE_v10002290mg,CICLE_v10002569mg,CICLE_v10011065mg,CICLE_v10011730mg,CICLE_v10012938mg,CICLE_v10011194mg,CICLE_v10026076mg,CICLE_v10025988mg,CICLE_v10025993mg,CICLE_v10026522mg,CICLE_v10025873mg,CICLE_v10027901mg,CI…	2.367e-05	0.00187155	0.54717
	GO:0006355	regulation of transcription, DNA-templated	CICLE_v10024826mg,CICLE_v10016466mg,CICLE_v10016477mg,CICLE_v10022365mg,CICLE_v10018855mg,CICLE_v10022480mg,CICLE_v10024201mg,CICLE_v10021877mg,CICLE_v10032279mg,CICLE_v10033853mg,CICLE_v10032229mg,CICLE_v10003996mg,CICLE_v100165972mg,CICLE_v10018712mg,CICLE_v10024021mg,CICLE_v10018478mg,CICLE_v10018939mg,CICLE_v10000325mg,CICLE_v10000417mg,CICLE_v10002531mg,CICLE_v10011867mg,CICLE_v10012467mg,CI…	3.31745e-05	0.00227553	0.343511
	GO:1903506	regulation of nucleic acid-templated transcription	CICLE_v10024826mg,CICLE_v10015871mg,CICLE_v10018041mg,CICLE_v10017716mg,CICLE_v10015910mg,CICLE_v10016477mg,CICLE_v10016434mg,CICLE_v10015541mg,CICLE_v10015688mg,CICLE_v10015472mg,CICLE_v100178222mg,CICLE_v10016031mg,CICLE_v10015507mg,CICLE_v10014984mg,CICLE_v10016982mg,CICLE_v10016163mg,CICLE_v10017778mg,CICLE_v10016463mg,CICLE_v10017104mg,CICLE_v10021891mg,CICLE_v10021038mg,CICLE_v10021862mg,CI…	3.31745e-05	0.00227553	0.343511
	GO:2001141	regulation of RNA biosynthetic process	CICLE_v10024826mg,CICLE_v10015871mg,CICLE_v10018041mg,CICLE_v10017716mg,CICLE_v10015910mg,CICLE_v10016477mg,CICLE_v10016434mg,CICLE_v10015541mg,CICLE_v10015688mg,CICLE_v10015472mg,CICLE_v100178222mg,CICLE_v10016031mg,CICLE_v10015507mg,CICLE_v10014984mg,CICLE_v10016982mg,CICLE_v10016163mg,CICLE_v10017778mg,CICLE_v10016463mg,CICLE_v10017104mg,CICLE_v10021891mg,CICLE_v10021038mg,CICLE_v10021862mg,CI…	3.31745e-05	0.00227553	0.343511
	GO:0045927	positive regulation of growth	CICLE_v10009909mg,CICLE_v10022861mg,CICLE_v10019193mg,CICLE_v10019042mg,CICLE_v10032648mg,CICLE_v10000547mg,CICLE_v10000613mg,CICLE_v10013886mg,CICLE_v10011435mg,CICLE_v10025161mg,CICLE_v10004611mg,CICLE_v10004928mg	3.33579e-05	0.00227553	0.8
	GO:0044092	negative regulation of molecular function	CICLE_v10027745mg,CICLE_v10017285mg,CICLE_v10002346mg,CICLE_v10013177mg,CICLE_v10006203mg,CICLE_v10006211mg,CICLE_v10006212mg,CICLE_v10009506mg,CICLE_v10022041mg,CICLE_v10022211mg,CICLE_v10032781mg,CICLE_v10002937mg,CICLE_v10012583mg,CICLE_v10005981mg,CICLE_v10010262mg,CICLE_v10014888mg,CICLE_v10014787mg,CICLE_v10024438mg,CICLE_v10020108mg,CICLE_v100237231mg,CICLE_v10023344mg,CICLE_v10019376mg,CI…	4.93118e-05	0.0031192	0.47191
	GO:0000271	polysaccharide biosynthetic process	CICLE_v10023395mg,CICLE_v10011063mg,CICLE_v10014015mg,CICLE_v10004838mg,CICLE_v10020276mg,CICLE_v10005075mg,CICLE_v10007975mg,CICLE_v10020949mg,CICLE_v10021105mg,CICLE_v10019349mg,CICLE_v10005308mg,CICLE_v10014155mg,CICLE_v10019000mg,CICLE_v10023570mg,CICLE_v10018639mg,CICLE_v10023400mg,CICLE_v10030723mg,CICLE_v10000648mg,CICLE_v10000098mg,CICLE_v10024766mg,CICLE_v10029850mg,CICLE_v10004681mg,CIC…	5.18998e-05	0.00322427	0.481481
	GO:0044036	cell wall macromolecule metabolic process	CICLE_v10004838mg,CICLE_v10020276mg,CICLE_v10007321mg,CICLE_v10001649mg,CICLE_v10028945mg,CICLE_v10029863mg,CICLE_v10009119mg,CICLE_v10009118mg,CICLE_v10007975mg,CICLE_v10005075mg,CICLE_v10021721mg,CICLE_v10021602mg,CICLE_v10002362mg,CICLE_v10026057mg,CICLE_v10028964mg,CICLE_v10005421mg,CICLE_v10018349mg,CICLE_v10021249mg,CICLE_v10033933mg,CICLE_v10032331mg,CICLE_v10002026mg,CICLE_v10000658mg,CIC…	6.1201e-05	0.00367787	0.555556
	GO:0055085	transmembrane transport	CICLE_v10027745mg,CICLE_v10009186mg,CICLE_v10015596mg,CICLE_v10015531mg,CICLE_v10020615mg,CICLE_v10001546mg,CICLE_v10018329mg,CICLE_v10018903mg,CICLE_v10011060mg,CICLE_v10026128mg,CICLE_v10027852mg,CICLE_v10004634mg,CICLE_v10004687mg,CICLE_v10008001mg,CICLE_v10015680mg,CICLE_v10022920mg,CICLE_v10014190mg,CICLE_v10014148mg,CICLE_v10014388mg,CICLE_v10014227mg,CICLE_v10018948mg,CICLE_v10019048mg,CIC…	6.46033e-05	0.0038094	0.3424
	GO:0045491	xylan metabolic process	CICLE_v10007975mg,CICLE_v10005075mg,CICLE_v10018349mg,CICLE_v10021249mg,CICLE_v10033933mg,CICLE_v10032331mg,CICLE_v10002026mg,CICLE_v10000658mg,CICLE_v10012019mg,CICLE_v10025796mg,CICLE_v10028798mg	9.84045e-05	0.00522105	0.785714
	GO:0019219	regulation of nucleobase-containing compound metabolic process	CICLE_v10008671mg,CICLE_v10024826mg,CICLE_v10015871mg,CICLE_v10018041mg,CICLE_v10017716mg,CICLE_v10015910mg,CICLE_v10016477mg,CICLE_v10016434mg,CICLE_v10015541mg,CICLE_v10015688mg,CICLE_v10015472mg,CICLE_v100178222mg,CICLE_v10016031mg,CICLE_v10015507mg,CICLE_v10014984mg,CICLE_v10016982mg,CICLE_v10016163mg,CICLE_v10017778mg,CICLE_v10016463mg,CICLE_v10017104mg,CICLE_v10021891mg,CICLE_v10021038mg,CI…	0.000121238	0.00620275	0.336245
	GO:0009765	photosynthesis, light harvesting	CICLE_v10012082mg,CICLE_v10016287mg,CICLE_v10016280mg,CICLE_v10016286mg,CICLE_v10021452mg,CICLE_v10021861mg,CICLE_v10032377mg,CICLE_v10031886mg,CICLE_v10002129mg,CICLE_v10012370mg,CICLE_v10029116mg,CICLE_v10006886mg	0.00025501	0.0119889	0.705882
	GO:0070887	cellular response to chemical stimulus	CICLE_v10015674mg,CICLE_v100191741mg,CICLE_v10019940mg,CICLE_v10022370mg,CICLE_v10032087mg,CICLE_v10030696mg,CICLE_v10001325mg,CICLE_v10001479mg,CICLE_v10000693mg,CICLE_v10002739mg,CICLE_v10002290mg,CICLE_v10002569mg,CICLE_v10011065mg,CICLE_v10011730mg,CICLE_v10012938mg,CICLE_v10011194mg,CICLE_v10026076mg,CICLE_v10025988mg,CICLE_v10025993mg,CICLE_v10026522mg,CICLE_v10025873mg,CICLE_v10027901mg,CI…	0.000268117	0.0122734	0.373077
	GO:1990748	cellular detoxification	CICLE_v10032406mg,CICLE_v10032233mg,CICLE_v10032324mg,CICLE_v10025834mg,CICLE_v10015924mg,CICLE_v10015790mg,CICLE_v10015870mg,CICLE_v10015779mg,CICLE_v10018160mg,CICLE_v10016043mg,CICLE_v10015793mg,CICLE_v10015783mg,CICLE_v10022293mg,CICLE_v100329312mg,CICLE_v10030649mg,CICLE_v10001877mg,CICLE_v10001726mg,CICLE_v10000948mg,CICLE_v10001685mg,CICLE_v10000951mg,CICLE_v10012170mg,CICLE_v10012179mg,CI…	0.000314176	0.0136627	0.471429
	GO:0006811	ion transport	CICLE_v10014148mg,CICLE_v10018329mg,CICLE_v10020411mg,CICLE_v10018903mg,CICLE_v10031759mg,CICLE_v10011060mg,CICLE_v10011720mg,CICLE_v10011987mg,CICLE_v10028602mg,CICLE_v10027852mg,CICLE_v10004634mg,CICLE_v10004687mg,CICLE_v10008001mg,CICLE_v10014611mg,CICLE_v10014328mg,CICLE_v10014399mg,CICLE_v10033923mg,CICLE_v10033931mg,CICLE_v10000273mg,CICLE_v10027932mg,CICLE_v10007406mg,CICLE_v10014388mg,CIC…	0.000383369	0.016466	0.354396
Cellular Component	GO:0031224	intrinsic component of membrane	CICLE_v10016456mg,CICLE_v10015565mg,CICLE_v10016664mg,CICLE_v10015451mg,CICLE_v10014684mg,CICLE_v10014647mg,CICLE_v10015614mg,CICLE_v10014603mg,CICLE_v10016221mg,CICLE_v10014738mg,CICLE_v10014573mg,CICLE_v10014926mg,CICLE_v10014611mg,CICLE_v10014120mg,CICLE_v10016519mg,CICLE_v10015312mg,CICLE_v10016586mg,CICLE_v10014589mg,CICLE_v10015022mg,CICLE_v10017299mg,CICLE_v10015613mg,CICLE_v10014129mg,CIC…	1.48368e-16	2.99881e-13	0.329404
	GO:0005576	extracellular region	CICLE_v10016828mg,CICLE_v10016848mg,CICLE_v10018035mg,CICLE_v10023942mg,CICLE_v10023550mg,CICLE_v10022113mg,CICLE_v10022117mg,CICLE_v10022159mg,CICLE_v10022439mg,CICLE_v10023700mg,CICLE_v10031134mg,CICLE_v10031070mg,CICLE_v10033943mg,CICLE_v10000393mg,CICLE_v10003795mg,CICLE_v10000260mg,CICLE_v10001649mg,CICLE_v10004034mg,CICLE_v10011358mg,CICLE_v10011384mg,CICLE_v10011363mg,CICLE_v10011400mg,CIC…	2.11948e-16	2.99881e-13	0.507463
	GO:0016021	integral component of membrane	CICLE_v10015129mg,CICLE_v10019543mg,CICLE_v10024243mg,CICLE_v10000828mg,CICLE_v10002276mg,CICLE_v10011514mg,CICLE_v10011595mg,CICLE_v10025453mg,CICLE_v10028321mg,CICLE_v10028197mg,CICLE_v10008087mg,CICLE_v10002450mg,CICLE_v10031866mg,CICLE_v10016456mg,CICLE_v10015565mg,CICLE_v10016664mg,CICLE_v10015451mg,CICLE_v10014684mg,CICLE_v10014647mg,CICLE_v10015614mg,CICLE_v10014603mg,CICLE_v10016221mg,CIC…	2.58593e-16	2.99881e-13	0.329173
	GO:0044425	membrane part	CICLE_v10032502mg,CICLE_v10032564mg,CICLE_v10016648mg,CICLE_v10015046mg,CICLE_v10016298mg,CICLE_v10015896mg,CICLE_v10018972mg,CICLE_v100226372mg,CICLE_v10002276mg,CICLE_v10001215mg,CICLE_v10011730mg,CICLE_v10011364mg,CICLE_v10012224mg,CICLE_v10029254mg,CICLE_v10028082mg,CICLE_v10028046mg,CICLE_v10009450mg,CICLE_v100080481mg,CICLE_v10020278mg,CICLE_v10000680mg,CICLE_v10025941mg,CICLE_v10007706mg,C…	4.30476e-13	2.99525e-10	0.320878
	GO:0016020	membrane	CICLE_v10014611mg,CICLE_v10016451mg,CICLE_v10014328mg,CICLE_v10014155mg,CICLE_v10014531mg,CICLE_v10014855mg,CICLE_v10014418mg,CICLE_v10014762mg,CICLE_v10014403mg,CICLE_v10014012mg,CICLE_v10014853mg,CICLE_v10014015mg,CICLE_v10017208mg,CICLE_v10014111mg,CICLE_v10014399mg,CICLE_v10015469mg,CICLE_v10014606mg,CICLE_v10015838mg,CICLE_v10016754mg,CICLE_v10015772mg,CICLE_v10021714mg,CICLE_v10019254mg,CIC…	2.22511e-11	9.67644e-09	0.31427
	GO:0009522	photosystem I	CICLE_v10016637mg,CICLE_v10022248mg,CICLE_v10022750mg,CICLE_v10026722mg,CICLE_v10005892mg,CICLE_v10009769mg,CICLE_v10017170mg,CICLE_v10016287mg,CICLE_v10016280mg,CICLE_v10016286mg,CICLE_v10021452mg,CICLE_v10021861mg,CICLE_v10032377mg,CICLE_v10031886mg,CICLE_v10002687mg,CICLE_v10002129mg,CICLE_v10012370mg,CICLE_v10029515mg,CICLE_v10029116mg,CICLE_v10006886mg	1.71802e-08	4.98083e-06	0.833333
	GO:0009521	photosystem	CICLE_v10017170mg,CICLE_v10016637mg,CICLE_v10016287mg,CICLE_v10016280mg,CICLE_v10016286mg,CICLE_v10021452mg,CICLE_v10021861mg,CICLE_v10022248mg,CICLE_v10022750mg,CICLE_v10032377mg,CICLE_v10031886mg,CICLE_v10002687mg,CICLE_v10002129mg,CICLE_v10012370mg,CICLE_v10026722mg,CICLE_v10029515mg,CICLE_v10029116mg,CICLE_v10005892mg,CICLE_v10006886mg,CICLE_v10009769mg,CICLE_v10022793mg,CICLE_v10024455mg,CIC…	7.85084e-06	0.000794647	0.586957
Molecular Function	GO:0016491	oxidoreductase activity	CICLE_v10016519mg,CICLE_v10018285mg,CICLE_v10017887mg,CICLE_v10016493mg,CICLE_v10017057mg,CICLE_v10016919mg,CICLE_v10014051mg,CICLE_v10017081mg,CICLE_v10016454mg,CICLE_v10017106mg,CICLE_v10016947mg,CICLE_v10022525mg,CICLE_v10023018mg,CICLE_v10020737mg,CICLE_v10002793mg,CICLE_v10000226mg,CICLE_v10002591mg,CICLE_v10002698mg,CICLE_v10012922mg,CICLE_v10011708mg,CICLE_v10026582mg,CICLE_v10026079mg,CIC…	6.23245e-15	5.42067e-12	0.388393
	GO:0003824	catalytic activity	CICLE_v100013272mg,CICLE_v10016519mg,CICLE_v10018285mg,CICLE_v10017887mg,CICLE_v10016493mg,CICLE_v10017057mg,CICLE_v10016919mg,CICLE_v10014051mg,CICLE_v10017081mg,CICLE_v10016454mg,CICLE_v10017106mg,CICLE_v10016947mg,CICLE_v10022525mg,CICLE_v10023018mg,CICLE_v10020737mg,CICLE_v10002793mg,CICLE_v10000226mg,CICLE_v10002591mg,CICLE_v10002698mg,CICLE_v10012922mg,CICLE_v10011708mg,CICLE_v10026582mg,CI…	1.72701e-12	8.58325e-10	0.307584
	GO:0046906	tetrapyrrole binding	CICLE_v10016287mg,CICLE_v10016280mg,CICLE_v10016286mg,CICLE_v10021452mg,CICLE_v10021861mg,CICLE_v10032377mg,CICLE_v10031886mg,CICLE_v10002129mg,CICLE_v10012370mg,CICLE_v10029116mg,CICLE_v10006886mg,CICLE_v10015924mg,CICLE_v10015790mg,CICLE_v10014991mg,CICLE_v10015870mg,CICLE_v10015779mg,CICLE_v10018160mg,CICLE_v10016043mg,CICLE_v10014973mg,CICLE_v10015070mg,CICLE_v10014951mg,CICLE_v10015793mg,CIC…	1.25241e-10	4.84127e-08	0.474886
	GO:0008194	UDP-glycosyltransferase activity	CICLE_v10015565mg,CICLE_v10031761mg,CICLE_v10008737mg,CICLE_v10014015mg,CICLE_v10019349mg,CICLE_v10015447mg,CICLE_v10015649mg,CICLE_v10015736mg,CICLE_v10015505mg,CICLE_v10020438mg,CICLE_v10020320mg,CICLE_v10012121mg,CICLE_v10027025mg,CICLE_v10008567mg,CICLE_v10008455mg,CICLE_v10008613mg,CICLE_v10008397mg,CICLE_v10015287mg,CICLE_v10018889mg,CICLE_v100186551mg,CICLE_v10012036mg,CICLE_v10008306mg,CI…	1.39092e-08	4.39909e-06	0.465241
	GO:0020037	heme binding	CICLE_v10015924mg,CICLE_v10015790mg,CICLE_v10014991mg,CICLE_v10015870mg,CICLE_v10015779mg,CICLE_v10018160mg,CICLE_v10016043mg,CICLE_v10014973mg,CICLE_v10015070mg,CICLE_v10014951mg,CICLE_v10015793mg,CICLE_v10015783mg,CICLE_v10004104mg,CICLE_v10004103mg,CICLE_v10019613mg,CICLE_v100197311mg,CICLE_v10019775mg,CICLE_v10019810mg,CICLE_v10019727mg,CICLE_v10019793mg,CICLE_v10019648mg,CICLE_v10023920mg,CI…	2.09652e-08	5.61061e-06	0.453659
	GO:0016798	hydrolase activity, acting on glycosyl bonds	CICLE_v10018526mg,CICLE_v10018458mg,CICLE_v10023658mg,CICLE_v10018524mg,CICLE_v10018550mg,CICLE_v10024285mg,CICLE_v10004255mg,CICLE_v100148872mg,CICLE_v10014808mg,CICLE_v10014537mg,CICLE_v10017983mg,CICLE_v10015086mg,CICLE_v10014884mg,CICLE_v10014994mg,CICLE_v10019883mg,CICLE_v10020376mg,CICLE_v10019799mg,CICLE_v10019301mg,CICLE_v10020391mg,CICLE_v10019719mg,CICLE_v10019305mg,CICLE_v10019922mg,CI…	9.6547e-08	2.09929e-05	0.430962
	GO:0016758	transferase activity, transferring hexosyl groups	CICLE_v10015565mg,CICLE_v10031761mg,CICLE_v10008737mg,CICLE_v10014015mg,CICLE_v10011063mg,CICLE_v10019349mg,CICLE_v10010975mg,CICLE_v10027815mg,CICLE_v10019479mg,CICLE_v10015447mg,CICLE_v10015649mg,CICLE_v10015736mg,CICLE_v10015505mg,CICLE_v10020438mg,CICLE_v10020320mg,CICLE_v10012121mg,CICLE_v10027025mg,CICLE_v10008567mg,CICLE_v10008455mg,CICLE_v10008613mg,CICLE_v10008397mg,CICLE_v10030960mg,CIC…	2.89791e-07	5.60101e-05	0.417625
	GO:0003700	DNA-binding transcription factor activity	CICLE_v10016477mg,CICLE_v10022365mg,CICLE_v10018855mg,CICLE_v10021877mg,CICLE_v10032279mg,CICLE_v10033853mg,CICLE_v10032229mg,CICLE_v10003090mg,CICLE_v10003996mg,CICLE_v10009720mg,CICLE_v10009623mg,CICLE_v10015871mg,CICLE_v10016466mg,CICLE_v10018041mg,CICLE_v10017716mg,CICLE_v10015910mg,CICLE_v10015541mg,CICLE_v10015472mg,CICLE_v10014984mg,CICLE_v10016982mg,CICLE_v10016163mg,CICLE_v10017778mg,CIC…	3.28261e-07	6.01062e-05	0.405941
	GO:0004553	hydrolase activity, hydrolyzing O-glycosyl compounds	CICLE_v10004255mg,CICLE_v100013481mg,CICLE_v10001266mg,CICLE_v10030627mg,CICLE_v10004832mg,CICLE_v10014808mg,CICLE_v10019134mg,CICLE_v10003220mg,CICLE_v10030393mg,CICLE_v10004474mg,CICLE_v10000393mg,CICLE_v10000260mg,CICLE_v10004034mg,CICLE_v10024990mg,CICLE_v10024886mg,CICLE_v10024881mg,CICLE_v10007531mg,CICLE_v10010258mg,CICLE_v10010454mg,CICLE_v10021721mg,CICLE_v10021602mg,CICLE_v10002362mg,CI…	4.45925e-07	7.38749e-05	0.437186
	GO:0022857	transmembrane transporter activity	CICLE_v10017611mg,CICLE_v10015491mg,CICLE_v10031626mg,CICLE_v10015680mg,CICLE_v10014148mg,CICLE_v10014753mg,CICLE_v10000826mg,CICLE_v10012062mg,CICLE_v10028741mg,CICLE_v10008419mg,CICLE_v10014028mg,CICLE_v10014029mg,CICLE_v10014529mg,CICLE_v10014411mg,CICLE_v10018720mg,CICLE_v10018532mg,CICLE_v10018481mg,CICLE_v10030794mg,CICLE_v10000054mg,CICLE_v100000602mg,CICLE_v10010901mg,CICLE_v10010916mg,CI…	2.17166e-06	0.000328487	0.36121
	GO:0004672	protein kinase activity	CICLE_v10014137mg,CICLE_v10018972mg,CICLE_v10024739mg,CICLE_v10010162mg,CICLE_v10014603mg,CICLE_v10014129mg,CICLE_v10014496mg,CICLE_v10014534mg,CICLE_v10014127mg,CICLE_v100142551mg,CICLE_v10014172mg,CICLE_v10015460mg,CICLE_v10015080mg,CICLE_v10015414mg,CICLE_v10014138mg,CICLE_v10014317mg,CICLE_v10018710mg,CICLE_v10018643mg,CICLE_v10020517mg,CICLE_v10018902mg,CICLE_v10018906mg,CICLE_v10019913mg,CI…	2.30889e-06	0.000334693	0.357616
	GO:0005215	transporter activity	CICLE_v10017611mg,CICLE_v10015491mg,CICLE_v10031626mg,CICLE_v10015680mg,CICLE_v10014148mg,CICLE_v10014753mg,CICLE_v10000826mg,CICLE_v10012062mg,CICLE_v10028741mg,CICLE_v10008419mg,CICLE_v10014028mg,CICLE_v10014029mg,CICLE_v10014529mg,CICLE_v10014411mg,CICLE_v10018720mg,CICLE_v10018532mg,CICLE_v10018481mg,CICLE_v10030794mg,CICLE_v10000054mg,CICLE_v100000602mg,CICLE_v10010901mg,CICLE_v10010916mg,CI…	2.5727e-06	0.000358017	0.359375
	GO:0016705	oxidoreductase activity, acting on paired donors, with incorporation or reduction of molecular oxygen	CICLE_v10009114mg,CICLE_v10020142mg,CICLE_v10020101mg,CICLE_v10006828mg,CICLE_v10000839mg,CICLE_v10029969mg,CICLE_v10012224mg,CICLE_v10015614mg,CICLE_v10011691mg,CICLE_v10011949mg,CICLE_v10015896mg,CICLE_v10020487mg,CICLE_v10031784mg,CICLE_v10001459mg,CICLE_v10001443mg,CICLE_v10029890mg,CICLE_v10011842mg,CICLE_v10014991mg,CICLE_v10016152mg,CICLE_v10014973mg,CICLE_v10015070mg,CICLE_v10014951mg,CIC…	2.86688e-06	0.000379557	0.428571
	GO:0048037	cofactor binding	CICLE_v10001990mg,CICLE_v10015533mg,CICLE_v10016752mg,CICLE_v10025729mg,CICLE_v10027745mg,CICLE_v10029300mg,CICLE_v10010078mg,CICLE_v10016287mg,CICLE_v10016280mg,CICLE_v10016286mg,CICLE_v10021452mg,CICLE_v10021861mg,CICLE_v10032377mg,CICLE_v10031886mg,CICLE_v10002129mg,CICLE_v10012370mg,CICLE_v10029116mg,CICLE_v10006886mg,CICLE_v10015924mg,CICLE_v10015790mg,CICLE_v10014991mg,CICLE_v10015870mg,CIC…	2.94569e-06	0.000379557	0.358752
	GO:0070008	serine-type exopeptidase activity	CICLE_v10015093mg,CICLE_v10014786mg,CICLE_v10031327mg,CICLE_v10031313mg,CICLE_v10031451mg,CICLE_v10031415mg,CICLE_v10031437mg,CICLE_v10000998mg,CICLE_v10001055mg,CICLE_v10001060mg,CICLE_v10001059mg,CICLE_v10011695mg,CICLE_v10011605mg,CICLE_v10029856mg,CICLE_v10028648mg,CICLE_v10028371mg,CICLE_v10028330mg,CICLE_v10028234mg,CICLE_v10008112mg,CICLE_v10014380mg,CICLE_v100182222mg	3.22803e-06	0.000401083	0.677419
	GO:0004185	serine-type carboxypeptidase activity	CICLE_v10015093mg,CICLE_v10014786mg,CICLE_v10031327mg,CICLE_v10031313mg,CICLE_v10031451mg,CICLE_v10031415mg,CICLE_v10031437mg,CICLE_v10000998mg,CICLE_v10001055mg,CICLE_v10001060mg,CICLE_v10001059mg,CICLE_v10011695mg,CICLE_v10011605mg,CICLE_v10029856mg,CICLE_v10028648mg,CICLE_v10028371mg,CICLE_v10028330mg,CICLE_v10028234mg,CICLE_v10008112mg	4.00908e-06	0.00046943	0.703704
	GO:0016773	phosphotransferase activity, alcohol group as acceptor	CICLE_v10014137mg,CICLE_v10018972mg,CICLE_v10024739mg,CICLE_v10010162mg,CICLE_v100140271mg,CICLE_v10027324mg,CICLE_v10015031mg,CICLE_v10000595mg,CICLE_v10008181mg,CICLE_v10019025mg,CICLE_v10000447mg,CICLE_v10007969mg,CICLE_v10008147mg,CICLE_v10032021mg,CICLE_v10022273mg,CICLE_v10014962mg,CICLE_v10000939mg,CICLE_v10025452mg,CICLE_v10028700mg,CICLE_v100034752mg,CICLE_v10014434mg,CICLE_v10014603mg,C…	4.2746e-06	0.00047972	0.349138
	GO:0005507	copper ion binding	CICLE_v10014733mg,CICLE_v10016124mg,CICLE_v10014148mg,CICLE_v10014825mg,CICLE_v10014842mg,CICLE_v10014680mg,CICLE_v10019032mg,CICLE_v10019410mg,CICLE_v10018950mg,CICLE_v10031134mg,CICLE_v10031070mg,CICLE_v10003795mg,CICLE_v10000783mg,CICLE_v10002698mg,CICLE_v10011358mg,CICLE_v10011384mg,CICLE_v10011363mg,CICLE_v10011400mg,CICLE_v10025235mg,CICLE_v10025245mg,CICLE_v10025326mg,CICLE_v10028140mg,CIC…	6.60703e-06	0.000696541	0.609756
	GO:0016757	transferase activity, transferring glycosyl groups	CICLE_v10015565mg,CICLE_v10031761mg,CICLE_v10008737mg,CICLE_v10014015mg,CICLE_v10011063mg,CICLE_v10022476mg,CICLE_v10019349mg,CICLE_v10010975mg,CICLE_v10027815mg,CICLE_v10019479mg,CICLE_v10015140mg,CICLE_v10015149mg,CICLE_v100178421mg,CICLE_v10015138mg,CICLE_v10015105mg,CICLE_v10015147mg,CICLE_v10015056mg,CICLE_v10017682mg,CICLE_v10015029mg,CICLE_v10015145mg,CICLE_v10019927mg,CICLE_v10020081mg,CI…	8.13068e-06	0.000794647	0.377049
	GO:0004180	carboxypeptidase activity	CICLE_v10015093mg,CICLE_v10014786mg,CICLE_v10031327mg,CICLE_v10031313mg,CICLE_v10031451mg,CICLE_v10031415mg,CICLE_v10031437mg,CICLE_v10000998mg,CICLE_v10001055mg,CICLE_v10001060mg,CICLE_v10001059mg,CICLE_v10011695mg,CICLE_v10011605mg,CICLE_v10029856mg,CICLE_v10028648mg,CICLE_v10028371mg,CICLE_v10028330mg,CICLE_v10028234mg,CICLE_v10008112mg	9.26541e-06	0.000805859	0.678571
	GO:0004601	peroxidase activity	CICLE_v10000948mg,CICLE_v10000951mg,CICLE_v10022293mg,CICLE_v10009304mg,CICLE_v10026205mg,CICLE_v10015924mg,CICLE_v10015790mg,CICLE_v10015870mg,CICLE_v10015779mg,CICLE_v10018160mg,CICLE_v10016043mg,CICLE_v10015793mg,CICLE_v10015783mg,CICLE_v10030649mg,CICLE_v10001877mg,CICLE_v10001726mg,CICLE_v10001685mg,CICLE_v10012170mg,CICLE_v10012179mg,CICLE_v10026073mg,CICLE_v10026130mg,CICLE_v10026072mg,CIC…	1.83013e-05	0.00151596	0.56
	GO:0140110	transcription regulator activity	CICLE_v10016477mg,CICLE_v10022365mg,CICLE_v10018855mg,CICLE_v10021877mg,CICLE_v10032279mg,CICLE_v10033853mg,CICLE_v10032229mg,CICLE_v10003090mg,CICLE_v10003996mg,CICLE_v10009720mg,CICLE_v10009623mg,CICLE_v10015871mg,CICLE_v10016466mg,CICLE_v10018041mg,CICLE_v10017716mg,CICLE_v10015910mg,CICLE_v10015541mg,CICLE_v10015472mg,CICLE_v10014984mg,CICLE_v10016982mg,CICLE_v10016163mg,CICLE_v10017778mg,CIC…	2.95739e-05	0.00222287	0.372832
	GO:0016684	oxidoreductase activity, acting on peroxide as acceptor	CICLE_v10000948mg,CICLE_v10000951mg,CICLE_v10015924mg,CICLE_v10015790mg,CICLE_v10015870mg,CICLE_v10015779mg,CICLE_v10018160mg,CICLE_v10016043mg,CICLE_v10015793mg,CICLE_v10015783mg,CICLE_v10022293mg,CICLE_v10030649mg,CICLE_v10001877mg,CICLE_v10001726mg,CICLE_v10001685mg,CICLE_v10012170mg,CICLE_v10012179mg,CICLE_v10026073mg,CICLE_v10026130mg,CICLE_v10026205mg,CICLE_v10026072mg,CICLE_v10027084mg,CIC…	3.00302e-05	0.00222287	0.54902
	GO:0015291	secondary active transmembrane transporter activity	CICLE_v100196272mg,CICLE_v10031076mg,CICLE_v10004694mg,CICLE_v10007177mg,CICLE_v10009186mg,CICLE_v10007809mg,CICLE_v10004419mg,CICLE_v10017600mg,CICLE_v10012180mg,CICLE_v10025170mg,CICLE_v10014538mg,CICLE_v10019207mg,CICLE_v10000521mg,CICLE_v10000528mg,CICLE_v10007732mg,CICLE_v10025915mg,CICLE_v10014926mg,CICLE_v10015022mg,CICLE_v10014968mg,CICLE_v10014983mg,CICLE_v10020900mg,CICLE_v10031274mg,CI…	3.52997e-05	0.00236168	0.477273
	GO:0004497	monooxygenase activity	CICLE_v10020142mg,CICLE_v10020101mg,CICLE_v10006828mg,CICLE_v10000839mg,CICLE_v10029969mg,CICLE_v10014840mg,CICLE_v10011842mg,CICLE_v10014991mg,CICLE_v10014973mg,CICLE_v10015070mg,CICLE_v10014951mg,CICLE_v10004104mg,CICLE_v10004103mg,CICLE_v10019613mg,CICLE_v100197311mg,CICLE_v10019775mg,CICLE_v10019810mg,CICLE_v10019727mg,CICLE_v10019793mg,CICLE_v10019648mg,CICLE_v10023920mg,CICLE_v10019616mg,CI…	3.84946e-05	0.00252684	0.421384
	GO:0022804	active transmembrane transporter activity	CICLE_v10015680mg,CICLE_v10014148mg,CICLE_v10014028mg,CICLE_v10014029mg,CICLE_v10014529mg,CICLE_v10014411mg,CICLE_v10018720mg,CICLE_v10018532mg,CICLE_v10018481mg,CICLE_v10030794mg,CICLE_v10000054mg,CICLE_v100000602mg,CICLE_v10010901mg,CICLE_v10010916mg,CICLE_v10010930mg,CICLE_v10010903mg,CICLE_v10011147mg,CICLE_v10024701mg,CICLE_v10024720mg,CICLE_v10024709mg,CICLE_v10024710mg,CICLE_v10004145mg,CI…	4.31013e-05	0.00277684	0.408602
	GO:0016301	kinase activity	CICLE_v10014137mg,CICLE_v10018972mg,CICLE_v10024739mg,CICLE_v10010162mg,CICLE_v100140271mg,CICLE_v10027324mg,CICLE_v10015031mg,CICLE_v10000595mg,CICLE_v10008181mg,CICLE_v10019025mg,CICLE_v10000447mg,CICLE_v10007969mg,CICLE_v10008147mg,CICLE_v10032021mg,CICLE_v10032565mg,CICLE_v10005772mg,CICLE_v10022273mg,CICLE_v10014962mg,CICLE_v10000939mg,CICLE_v10025452mg,CICLE_v10028700mg,CICLE_v100034752mg,C…	7.18008e-05	0.00416325	0.335561
	GO:0016209	antioxidant activity	CICLE_v10000948mg,CICLE_v10000951mg,CICLE_v10015924mg,CICLE_v10015790mg,CICLE_v10015870mg,CICLE_v10015779mg,CICLE_v10018160mg,CICLE_v10016043mg,CICLE_v10015793mg,CICLE_v10015783mg,CICLE_v10022293mg,CICLE_v10030649mg,CICLE_v10001877mg,CICLE_v10001726mg,CICLE_v10001685mg,CICLE_v10012170mg,CICLE_v10012179mg,CICLE_v10026073mg,CICLE_v10026130mg,CICLE_v10026205mg,CICLE_v10026072mg,CICLE_v10027084mg,CIC…	7.56349e-05	0.00431367	0.5
	GO:0016740	transferase activity	CICLE_v10014137mg,CICLE_v10018972mg,CICLE_v10024739mg,CICLE_v10010162mg,CICLE_v100140271mg,CICLE_v10027324mg,CICLE_v10015565mg,CICLE_v10031761mg,CICLE_v10008737mg,CICLE_v10014015mg,CICLE_v10011063mg,CICLE_v10000835mg,CICLE_v10025342mg,CICLE_v10015031mg,CICLE_v10000595mg,CICLE_v10008181mg,CICLE_v10027948mg,CICLE_v10018489mg,CICLE_v10025048mg,CICLE_v10005821mg,CICLE_v10019025mg,CICLE_v10000447mg,CI…	7.84415e-05	0.00440158	0.309837
	GO:0016168	chlorophyll binding	CICLE_v10016287mg,CICLE_v10016280mg,CICLE_v10016286mg,CICLE_v10021452mg,CICLE_v10021861mg,CICLE_v10032377mg,CICLE_v10031886mg,CICLE_v10002129mg,CICLE_v10012370mg,CICLE_v10029116mg,CICLE_v10006886mg	9.84045e-05	0.00522105	0.785714
	GO:0005506	iron ion binding	CICLE_v10026292mg,CICLE_v10014991mg,CICLE_v10016152mg,CICLE_v10014051mg,CICLE_v10014973mg,CICLE_v10015070mg,CICLE_v10014951mg,CICLE_v10016492mg,CICLE_v10004104mg,CICLE_v10004103mg,CICLE_v10019613mg,CICLE_v100197311mg,CICLE_v10019775mg,CICLE_v10019810mg,CICLE_v10019727mg,CICLE_v10019793mg,CICLE_v10019265mg,CICLE_v10019648mg,CICLE_v10023920mg,CICLE_v10019616mg,CICLE_v10021364mg,CICLE_v10033811mg,CI…	9.90483e-05	0.00522105	0.397959
	GO:0004857	enzyme inhibitor activity	CICLE_v10029306mg,CICLE_v10005793mg,CICLE_v10032781mg,CICLE_v10012583mg,CICLE_v10005981mg,CICLE_v10010262mg,CICLE_v10002937mg,CICLE_v10022041mg,CICLE_v10022211mg,CICLE_v10013177mg,CICLE_v10006203mg,CICLE_v10006211mg,CICLE_v10006212mg,CICLE_v10017285mg,CICLE_v10002346mg,CICLE_v10009506mg,CICLE_v10006004mg,CICLE_v10014888mg,CICLE_v10014787mg,CICLE_v10024438mg,CICLE_v10020108mg,CICLE_v100237231mg,CI…	0.000178385	0.00886572	0.463415
							Biological Process	GO:0005975	carbohydrate metabolic process	BP	CICLE_v10014929mg,CICLE_v10014884mg,CICLE_v10014994mg,CICLE_v10019617mg,CICLE_v10019883mg,CICLE_v10019799mg,CICLE_v10019301mg,CICLE_v10004817mg,CICLE_v10004620mg,CICLE_v10023395mg,CICLE_v10011063mg,CICLE_v10018889mg,CICLE_v100186551mg,CICLE_v10000828mg,CICLE_v10003220mg,CICLE_v10030393mg,CICLE_v10004474mg,CICLE_v10018842mg,CICLE_v10020410mg,CICLE_v10001513mg,CICLE_v10025685mg,CICLE_v10005151mg,CI…	1.54621e-10	5.37926e-08	0.397388
								GO:0071554	cell wall organization or biogenesis	BP	CICLE_v10012472mg,CICLE_v10012518mg,CICLE_v10029094mg,CICLE_v10014697mg,CICLE_v10007321mg,CICLE_v10021141mg,CICLE_v10001438mg,CICLE_v10000658mg,CICLE_v10012588mg,CICLE_v10011238mg,CICLE_v10005075mg,CICLE_v10004838mg,CICLE_v10020292mg,CICLE_v10012906mg,CICLE_v10004519mg,CICLE_v10020276mg,CICLE_v10001649mg,CICLE_v10028945mg,CICLE_v10029863mg,CICLE_v10009119mg,CICLE_v10009118mg,CICLE_v10007975mg,CIC…	9.2572e-08	2.09929e-05	0.461988
								GO:0042743	hydrogen peroxide metabolic process	BP	CICLE_v10031768mg,CICLE_v10000576mg,CICLE_v100329312mg,CICLE_v10015924mg,CICLE_v10015790mg,CICLE_v10015870mg,CICLE_v10015779mg,CICLE_v10016043mg,CICLE_v10015793mg,CICLE_v10015783mg,CICLE_v10001877mg,CICLE_v10001726mg,CICLE_v10000948mg,CICLE_v10000951mg,CICLE_v10012170mg,CICLE_v10012179mg,CICLE_v10026073mg,CICLE_v10026130mg,CICLE_v10026072mg,CICLE_v10027084mg,CICLE_v10026054mg,CICLE_v10026050mg,CI…	3.95752e-07	6.88411e-05	0.675676
								GO:0072593	reactive oxygen species metabolic process	BP	CICLE_v10032406mg,CICLE_v10032233mg,CICLE_v10032324mg,CICLE_v10000220mg,CICLE_v10031768mg,CICLE_v10000576mg,CICLE_v10025834mg,CICLE_v100329312mg,CICLE_v10015924mg,CICLE_v10015790mg,CICLE_v10015870mg,CICLE_v10015779mg,CICLE_v10016043mg,CICLE_v10015793mg,CICLE_v10015783mg,CICLE_v10001877mg,CICLE_v10001726mg,CICLE_v10000948mg,CICLE_v10000951mg,CICLE_v10012170mg,CICLE_v10012179mg,CICLE_v10026073mg,CI…	4.04798e-06	0.00046943	0.576923
								GO:0044038	cell wall macromolecule biosynthetic process	BP	CICLE_v10020276mg,CICLE_v10005075mg,CICLE_v10007975mg,CICLE_v10018349mg,CICLE_v10021249mg,CICLE_v10033933mg,CICLE_v10032331mg,CICLE_v10002026mg,CICLE_v10000658mg,CICLE_v10012019mg,CICLE_v10025796mg,CICLE_v10028798mg	8.90809e-06	0.000794647	0.857143
								GO:0070592	cell wall polysaccharide biosynthetic process	BP	CICLE_v10020276mg,CICLE_v10005075mg,CICLE_v10007975mg,CICLE_v10018349mg,CICLE_v10021249mg,CICLE_v10033933mg,CICLE_v10032331mg,CICLE_v10002026mg,CICLE_v10000658mg,CICLE_v10012019mg,CICLE_v10025796mg,CICLE_v10028798mg	8.90809e-06	0.000794647	0.857143
								GO:0006468	protein phosphorylation	BP	CICLE_v10016515mg,CICLE_v10022279mg,CICLE_v10024289mg,CICLE_v10030977mg,CICLE_v10028667mg,CICLE_v10028684mg,CICLE_v10004660mg,CICLE_v10014137mg,CICLE_v10023971mg,CICLE_v10030677mg,CICLE_v10000217mg,CICLE_v10029306mg,CICLE_v10005793mg,CICLE_v10018935mg,CICLE_v10018759mg,CICLE_v10000645mg,CICLE_v10005215mg,CICLE_v10014434mg,CICLE_v10014603mg,CICLE_v10014129mg,CICLE_v10015597mg,CICLE_v10018029mg,CIC…	1.1062e-05	0.000938649	0.34984
								GO:0071365	cellular response to auxin stimulus	BP	CICLE_v10015674mg,CICLE_v100191741mg,CICLE_v10019940mg,CICLE_v10022370mg,CICLE_v10032087mg,CICLE_v10030696mg,CICLE_v10001325mg,CICLE_v10001479mg,CICLE_v10000693mg,CICLE_v10002739mg,CICLE_v10002290mg,CICLE_v10002569mg,CICLE_v10011065mg,CICLE_v10011730mg,CICLE_v10012938mg,CICLE_v10011194mg,CICLE_v10026076mg,CICLE_v10025988mg,CICLE_v10025993mg,CICLE_v10026522mg,CICLE_v10025873mg,CICLE_v10027901mg,CI…	2.367e-05	0.00187155	0.54717
								GO:0006355	regulation of transcription, DNA-templated	BP	CICLE_v10024826mg,CICLE_v10016466mg,CICLE_v10016477mg,CICLE_v10022365mg,CICLE_v10018855mg,CICLE_v10022480mg,CICLE_v10024201mg,CICLE_v10021877mg,CICLE_v10032279mg,CICLE_v10033853mg,CICLE_v10032229mg,CICLE_v10003996mg,CICLE_v100165972mg,CICLE_v10018712mg,CICLE_v10024021mg,CICLE_v10018478mg,CICLE_v10018939mg,CICLE_v10000325mg,CICLE_v10000417mg,CICLE_v10002531mg,CICLE_v10011867mg,CICLE_v10012467mg,CI…	3.31745e-05	0.00227553	0.343511
								GO:1903506	regulation of nucleic acid-templated transcription	BP	CICLE_v10024826mg,CICLE_v10015871mg,CICLE_v10018041mg,CICLE_v10017716mg,CICLE_v10015910mg,CICLE_v10016477mg,CICLE_v10016434mg,CICLE_v10015541mg,CICLE_v10015688mg,CICLE_v10015472mg,CICLE_v100178222mg,CICLE_v10016031mg,CICLE_v10015507mg,CICLE_v10014984mg,CICLE_v10016982mg,CICLE_v10016163mg,CICLE_v10017778mg,CICLE_v10016463mg,CICLE_v10017104mg,CICLE_v10021891mg,CICLE_v10021038mg,CICLE_v10021862mg,CI…	3.31745e-05	0.00227553	0.343511
								GO:2001141	regulation of RNA biosynthetic process	BP	CICLE_v10024826mg,CICLE_v10015871mg,CICLE_v10018041mg,CICLE_v10017716mg,CICLE_v10015910mg,CICLE_v10016477mg,CICLE_v10016434mg,CICLE_v10015541mg,CICLE_v10015688mg,CICLE_v10015472mg,CICLE_v100178222mg,CICLE_v10016031mg,CICLE_v10015507mg,CICLE_v10014984mg,CICLE_v10016982mg,CICLE_v10016163mg,CICLE_v10017778mg,CICLE_v10016463mg,CICLE_v10017104mg,CICLE_v10021891mg,CICLE_v10021038mg,CICLE_v10021862mg,CI…	3.31745e-05	0.00227553	0.343511
								GO:0045927	positive regulation of growth	BP	CICLE_v10009909mg,CICLE_v10022861mg,CICLE_v10019193mg,CICLE_v10019042mg,CICLE_v10032648mg,CICLE_v10000547mg,CICLE_v10000613mg,CICLE_v10013886mg,CICLE_v10011435mg,CICLE_v10025161mg,CICLE_v10004611mg,CICLE_v10004928mg	3.33579e-05	0.00227553	0.8
								GO:0044092	negative regulation of molecular function	BP	CICLE_v10027745mg,CICLE_v10017285mg,CICLE_v10002346mg,CICLE_v10013177mg,CICLE_v10006203mg,CICLE_v10006211mg,CICLE_v10006212mg,CICLE_v10009506mg,CICLE_v10022041mg,CICLE_v10022211mg,CICLE_v10032781mg,CICLE_v10002937mg,CICLE_v10012583mg,CICLE_v10005981mg,CICLE_v10010262mg,CICLE_v10014888mg,CICLE_v10014787mg,CICLE_v10024438mg,CICLE_v10020108mg,CICLE_v100237231mg,CICLE_v10023344mg,CICLE_v10019376mg,CI…	4.93118e-05	0.0031192	0.47191
								GO:0000271	polysaccharide biosynthetic process	BP	CICLE_v10023395mg,CICLE_v10011063mg,CICLE_v10014015mg,CICLE_v10004838mg,CICLE_v10020276mg,CICLE_v10005075mg,CICLE_v10007975mg,CICLE_v10020949mg,CICLE_v10021105mg,CICLE_v10019349mg,CICLE_v10005308mg,CICLE_v10014155mg,CICLE_v10019000mg,CICLE_v10023570mg,CICLE_v10018639mg,CICLE_v10023400mg,CICLE_v10030723mg,CICLE_v10000648mg,CICLE_v10000098mg,CICLE_v10024766mg,CICLE_v10029850mg,CICLE_v10004681mg,CIC…	5.18998e-05	0.00322427	0.481481
								GO:0044036	cell wall macromolecule metabolic process	BP	CICLE_v10004838mg,CICLE_v10020276mg,CICLE_v10007321mg,CICLE_v10001649mg,CICLE_v10028945mg,CICLE_v10029863mg,CICLE_v10009119mg,CICLE_v10009118mg,CICLE_v10007975mg,CICLE_v10005075mg,CICLE_v10021721mg,CICLE_v10021602mg,CICLE_v10002362mg,CICLE_v10026057mg,CICLE_v10028964mg,CICLE_v10005421mg,CICLE_v10018349mg,CICLE_v10021249mg,CICLE_v10033933mg,CICLE_v10032331mg,CICLE_v10002026mg,CICLE_v10000658mg,CIC…	6.1201e-05	0.00367787	0.555556
								GO:0055085	transmembrane transport	BP	CICLE_v10027745mg,CICLE_v10009186mg,CICLE_v10015596mg,CICLE_v10015531mg,CICLE_v10020615mg,CICLE_v10001546mg,CICLE_v10018329mg,CICLE_v10018903mg,CICLE_v10011060mg,CICLE_v10026128mg,CICLE_v10027852mg,CICLE_v10004634mg,CICLE_v10004687mg,CICLE_v10008001mg,CICLE_v10015680mg,CICLE_v10022920mg,CICLE_v10014190mg,CICLE_v10014148mg,CICLE_v10014388mg,CICLE_v10014227mg,CICLE_v10018948mg,CICLE_v10019048mg,CIC…	6.46033e-05	0.0038094	0.3424
								GO:0045491	xylan metabolic process	BP	CICLE_v10007975mg,CICLE_v10005075mg,CICLE_v10018349mg,CICLE_v10021249mg,CICLE_v10033933mg,CICLE_v10032331mg,CICLE_v10002026mg,CICLE_v10000658mg,CICLE_v10012019mg,CICLE_v10025796mg,CICLE_v10028798mg	9.84045e-05	0.00522105	0.785714
								GO:0019219	regulation of nucleobase-containing compound metabolic process	BP	CICLE_v10008671mg,CICLE_v10024826mg,CICLE_v10015871mg,CICLE_v10018041mg,CICLE_v10017716mg,CICLE_v10015910mg,CICLE_v10016477mg,CICLE_v10016434mg,CICLE_v10015541mg,CICLE_v10015688mg,CICLE_v10015472mg,CICLE_v100178222mg,CICLE_v10016031mg,CICLE_v10015507mg,CICLE_v10014984mg,CICLE_v10016982mg,CICLE_v10016163mg,CICLE_v10017778mg,CICLE_v10016463mg,CICLE_v10017104mg,CICLE_v10021891mg,CICLE_v10021038mg,CI…	0.000121238	0.00620275	0.336245
								GO:0009765	photosynthesis, light harvesting	BP	CICLE_v10012082mg,CICLE_v10016287mg,CICLE_v10016280mg,CICLE_v10016286mg,CICLE_v10021452mg,CICLE_v10021861mg,CICLE_v10032377mg,CICLE_v10031886mg,CICLE_v10002129mg,CICLE_v10012370mg,CICLE_v10029116mg,CICLE_v10006886mg	0.00025501	0.0119889	0.705882
								GO:0070887	cellular response to chemical stimulus	BP	CICLE_v10015674mg,CICLE_v100191741mg,CICLE_v10019940mg,CICLE_v10022370mg,CICLE_v10032087mg,CICLE_v10030696mg,CICLE_v10001325mg,CICLE_v10001479mg,CICLE_v10000693mg,CICLE_v10002739mg,CICLE_v10002290mg,CICLE_v10002569mg,CICLE_v10011065mg,CICLE_v10011730mg,CICLE_v10012938mg,CICLE_v10011194mg,CICLE_v10026076mg,CICLE_v10025988mg,CICLE_v10025993mg,CICLE_v10026522mg,CICLE_v10025873mg,CICLE_v10027901mg,CI…	0.000268117	0.0122734	0.373077
								GO:1990748	cellular detoxification	BP	CICLE_v10032406mg,CICLE_v10032233mg,CICLE_v10032324mg,CICLE_v10025834mg,CICLE_v10015924mg,CICLE_v10015790mg,CICLE_v10015870mg,CICLE_v10015779mg,CICLE_v10018160mg,CICLE_v10016043mg,CICLE_v10015793mg,CICLE_v10015783mg,CICLE_v10022293mg,CICLE_v100329312mg,CICLE_v10030649mg,CICLE_v10001877mg,CICLE_v10001726mg,CICLE_v10000948mg,CICLE_v10001685mg,CICLE_v10000951mg,CICLE_v10012170mg,CICLE_v10012179mg,CI…	0.000314176	0.0136627	0.471429
								GO:0006811	ion transport	BP	CICLE_v10014148mg,CICLE_v10018329mg,CICLE_v10020411mg,CICLE_v10018903mg,CICLE_v10031759mg,CICLE_v10011060mg,CICLE_v10011720mg,CICLE_v10011987mg,CICLE_v10028602mg,CICLE_v10027852mg,CICLE_v10004634mg,CICLE_v10004687mg,CICLE_v10008001mg,CICLE_v10014611mg,CICLE_v10014328mg,CICLE_v10014399mg,CICLE_v10033923mg,CICLE_v10033931mg,CICLE_v10000273mg,CICLE_v10027932mg,CICLE_v10007406mg,CICLE_v10014388mg,CIC…	0.000383369	0.016466	0.354396
							Cellular Component	GO:0031224	intrinsic component of membrane	CC	CICLE_v10016456mg,CICLE_v10015565mg,CICLE_v10016664mg,CICLE_v10015451mg,CICLE_v10014684mg,CICLE_v10014647mg,CICLE_v10015614mg,CICLE_v10014603mg,CICLE_v10016221mg,CICLE_v10014738mg,CICLE_v10014573mg,CICLE_v10014926mg,CICLE_v10014611mg,CICLE_v10014120mg,CICLE_v10016519mg,CICLE_v10015312mg,CICLE_v10016586mg,CICLE_v10014589mg,CICLE_v10015022mg,CICLE_v10017299mg,CICLE_v10015613mg,CICLE_v10014129mg,CIC…	1.48368e-16	2.99881e-13	0.329404
								GO:0005576	extracellular region	CC	CICLE_v10016828mg,CICLE_v10016848mg,CICLE_v10018035mg,CICLE_v10023942mg,CICLE_v10023550mg,CICLE_v10022113mg,CICLE_v10022117mg,CICLE_v10022159mg,CICLE_v10022439mg,CICLE_v10023700mg,CICLE_v10031134mg,CICLE_v10031070mg,CICLE_v10033943mg,CICLE_v10000393mg,CICLE_v10003795mg,CICLE_v10000260mg,CICLE_v10001649mg,CICLE_v10004034mg,CICLE_v10011358mg,CICLE_v10011384mg,CICLE_v10011363mg,CICLE_v10011400mg,CIC…	2.11948e-16	2.99881e-13	0.507463
								GO:0016021	integral component of membrane	CC	CICLE_v10015129mg,CICLE_v10019543mg,CICLE_v10024243mg,CICLE_v10000828mg,CICLE_v10002276mg,CICLE_v10011514mg,CICLE_v10011595mg,CICLE_v10025453mg,CICLE_v10028321mg,CICLE_v10028197mg,CICLE_v10008087mg,CICLE_v10002450mg,CICLE_v10031866mg,CICLE_v10016456mg,CICLE_v10015565mg,CICLE_v10016664mg,CICLE_v10015451mg,CICLE_v10014684mg,CICLE_v10014647mg,CICLE_v10015614mg,CICLE_v10014603mg,CICLE_v10016221mg,CIC…	2.58593e-16	2.99881e-13	0.329173
								GO:0044425	membrane part	CC	CICLE_v10032502mg,CICLE_v10032564mg,CICLE_v10016648mg,CICLE_v10015046mg,CICLE_v10016298mg,CICLE_v10015896mg,CICLE_v10018972mg,CICLE_v100226372mg,CICLE_v10002276mg,CICLE_v10001215mg,CICLE_v10011730mg,CICLE_v10011364mg,CICLE_v10012224mg,CICLE_v10029254mg,CICLE_v10028082mg,CICLE_v10028046mg,CICLE_v10009450mg,CICLE_v100080481mg,CICLE_v10020278mg,CICLE_v10000680mg,CICLE_v10025941mg,CICLE_v10007706mg,C…	4.30476e-13	2.99525e-10	0.320878
								GO:0016020	membrane	CC	CICLE_v10014611mg,CICLE_v10016451mg,CICLE_v10014328mg,CICLE_v10014155mg,CICLE_v10014531mg,CICLE_v10014855mg,CICLE_v10014418mg,CICLE_v10014762mg,CICLE_v10014403mg,CICLE_v10014012mg,CICLE_v10014853mg,CICLE_v10014015mg,CICLE_v10017208mg,CICLE_v10014111mg,CICLE_v10014399mg,CICLE_v10015469mg,CICLE_v10014606mg,CICLE_v10015838mg,CICLE_v10016754mg,CICLE_v10015772mg,CICLE_v10021714mg,CICLE_v10019254mg,CIC…	2.22511e-11	9.67644e-09	0.31427
								GO:0009522	photosystem I	CC	CICLE_v10016637mg,CICLE_v10022248mg,CICLE_v10022750mg,CICLE_v10026722mg,CICLE_v10005892mg,CICLE_v10009769mg,CICLE_v10017170mg,CICLE_v10016287mg,CICLE_v10016280mg,CICLE_v10016286mg,CICLE_v10021452mg,CICLE_v10021861mg,CICLE_v10032377mg,CICLE_v10031886mg,CICLE_v10002687mg,CICLE_v10002129mg,CICLE_v10012370mg,CICLE_v10029515mg,CICLE_v10029116mg,CICLE_v10006886mg	1.71802e-08	4.98083e-06	0.833333
								GO:0009521	photosystem	CC	CICLE_v10017170mg,CICLE_v10016637mg,CICLE_v10016287mg,CICLE_v10016280mg,CICLE_v10016286mg,CICLE_v10021452mg,CICLE_v10021861mg,CICLE_v10022248mg,CICLE_v10022750mg,CICLE_v10032377mg,CICLE_v10031886mg,CICLE_v10002687mg,CICLE_v10002129mg,CICLE_v10012370mg,CICLE_v10026722mg,CICLE_v10029515mg,CICLE_v10029116mg,CICLE_v10005892mg,CICLE_v10006886mg,CICLE_v10009769mg,CICLE_v10022793mg,CICLE_v10024455mg,CIC…	7.85084e-06	0.000794647	0.586957
							Molecular Function	GO:0016491	oxidoreductase activity	MF	CICLE_v10016519mg,CICLE_v10018285mg,CICLE_v10017887mg,CICLE_v10016493mg,CICLE_v10017057mg,CICLE_v10016919mg,CICLE_v10014051mg,CICLE_v10017081mg,CICLE_v10016454mg,CICLE_v10017106mg,CICLE_v10016947mg,CICLE_v10022525mg,CICLE_v10023018mg,CICLE_v10020737mg,CICLE_v10002793mg,CICLE_v10000226mg,CICLE_v10002591mg,CICLE_v10002698mg,CICLE_v10012922mg,CICLE_v10011708mg,CICLE_v10026582mg,CICLE_v10026079mg,CIC…	6.23245e-15	5.42067e-12	0.388393
								GO:0003824	catalytic activity	MF	CICLE_v100013272mg,CICLE_v10016519mg,CICLE_v10018285mg,CICLE_v10017887mg,CICLE_v10016493mg,CICLE_v10017057mg,CICLE_v10016919mg,CICLE_v10014051mg,CICLE_v10017081mg,CICLE_v10016454mg,CICLE_v10017106mg,CICLE_v10016947mg,CICLE_v10022525mg,CICLE_v10023018mg,CICLE_v10020737mg,CICLE_v10002793mg,CICLE_v10000226mg,CICLE_v10002591mg,CICLE_v10002698mg,CICLE_v10012922mg,CICLE_v10011708mg,CICLE_v10026582mg,CI…	1.72701e-12	8.58325e-10	0.307584
								GO:0046906	tetrapyrrole binding	MF	CICLE_v10016287mg,CICLE_v10016280mg,CICLE_v10016286mg,CICLE_v10021452mg,CICLE_v10021861mg,CICLE_v10032377mg,CICLE_v10031886mg,CICLE_v10002129mg,CICLE_v10012370mg,CICLE_v10029116mg,CICLE_v10006886mg,CICLE_v10015924mg,CICLE_v10015790mg,CICLE_v10014991mg,CICLE_v10015870mg,CICLE_v10015779mg,CICLE_v10018160mg,CICLE_v10016043mg,CICLE_v10014973mg,CICLE_v10015070mg,CICLE_v10014951mg,CICLE_v10015793mg,CIC…	1.25241e-10	4.84127e-08	0.474886
								GO:0008194	UDP-glycosyltransferase activity	MF	CICLE_v10015565mg,CICLE_v10031761mg,CICLE_v10008737mg,CICLE_v10014015mg,CICLE_v10019349mg,CICLE_v10015447mg,CICLE_v10015649mg,CICLE_v10015736mg,CICLE_v10015505mg,CICLE_v10020438mg,CICLE_v10020320mg,CICLE_v10012121mg,CICLE_v10027025mg,CICLE_v10008567mg,CICLE_v10008455mg,CICLE_v10008613mg,CICLE_v10008397mg,CICLE_v10015287mg,CICLE_v10018889mg,CICLE_v100186551mg,CICLE_v10012036mg,CICLE_v10008306mg,CI…	1.39092e-08	4.39909e-06	0.465241
								GO:0020037	heme binding	MF	CICLE_v10015924mg,CICLE_v10015790mg,CICLE_v10014991mg,CICLE_v10015870mg,CICLE_v10015779mg,CICLE_v10018160mg,CICLE_v10016043mg,CICLE_v10014973mg,CICLE_v10015070mg,CICLE_v10014951mg,CICLE_v10015793mg,CICLE_v10015783mg,CICLE_v10004104mg,CICLE_v10004103mg,CICLE_v10019613mg,CICLE_v100197311mg,CICLE_v10019775mg,CICLE_v10019810mg,CICLE_v10019727mg,CICLE_v10019793mg,CICLE_v10019648mg,CICLE_v10023920mg,CI…	2.09652e-08	5.61061e-06	0.453659
								GO:0016798	hydrolase activity, acting on glycosyl bonds	MF	CICLE_v10018526mg,CICLE_v10018458mg,CICLE_v10023658mg,CICLE_v10018524mg,CICLE_v10018550mg,CICLE_v10024285mg,CICLE_v10004255mg,CICLE_v100148872mg,CICLE_v10014808mg,CICLE_v10014537mg,CICLE_v10017983mg,CICLE_v10015086mg,CICLE_v10014884mg,CICLE_v10014994mg,CICLE_v10019883mg,CICLE_v10020376mg,CICLE_v10019799mg,CICLE_v10019301mg,CICLE_v10020391mg,CICLE_v10019719mg,CICLE_v10019305mg,CICLE_v10019922mg,CI…	9.6547e-08	2.09929e-05	0.430962
								GO:0016758	transferase activity, transferring hexosyl groups	MF	CICLE_v10015565mg,CICLE_v10031761mg,CICLE_v10008737mg,CICLE_v10014015mg,CICLE_v10011063mg,CICLE_v10019349mg,CICLE_v10010975mg,CICLE_v10027815mg,CICLE_v10019479mg,CICLE_v10015447mg,CICLE_v10015649mg,CICLE_v10015736mg,CICLE_v10015505mg,CICLE_v10020438mg,CICLE_v10020320mg,CICLE_v10012121mg,CICLE_v10027025mg,CICLE_v10008567mg,CICLE_v10008455mg,CICLE_v10008613mg,CICLE_v10008397mg,CICLE_v10030960mg,CIC…	2.89791e-07	5.60101e-05	0.417625
								GO:0003700	DNA-binding transcription factor activity	MF	CICLE_v10016477mg,CICLE_v10022365mg,CICLE_v10018855mg,CICLE_v10021877mg,CICLE_v10032279mg,CICLE_v10033853mg,CICLE_v10032229mg,CICLE_v10003090mg,CICLE_v10003996mg,CICLE_v10009720mg,CICLE_v10009623mg,CICLE_v10015871mg,CICLE_v10016466mg,CICLE_v10018041mg,CICLE_v10017716mg,CICLE_v10015910mg,CICLE_v10015541mg,CICLE_v10015472mg,CICLE_v10014984mg,CICLE_v10016982mg,CICLE_v10016163mg,CICLE_v10017778mg,CIC…	3.28261e-07	6.01062e-05	0.405941
								GO:0004553	hydrolase activity, hydrolyzing O-glycosyl compounds	MF	CICLE_v10004255mg,CICLE_v100013481mg,CICLE_v10001266mg,CICLE_v10030627mg,CICLE_v10004832mg,CICLE_v10014808mg,CICLE_v10019134mg,CICLE_v10003220mg,CICLE_v10030393mg,CICLE_v10004474mg,CICLE_v10000393mg,CICLE_v10000260mg,CICLE_v10004034mg,CICLE_v10024990mg,CICLE_v10024886mg,CICLE_v10024881mg,CICLE_v10007531mg,CICLE_v10010258mg,CICLE_v10010454mg,CICLE_v10021721mg,CICLE_v10021602mg,CICLE_v10002362mg,CI…	4.45925e-07	7.38749e-05	0.437186
								GO:0022857	transmembrane transporter activity	MF	CICLE_v10017611mg,CICLE_v10015491mg,CICLE_v10031626mg,CICLE_v10015680mg,CICLE_v10014148mg,CICLE_v10014753mg,CICLE_v10000826mg,CICLE_v10012062mg,CICLE_v10028741mg,CICLE_v10008419mg,CICLE_v10014028mg,CICLE_v10014029mg,CICLE_v10014529mg,CICLE_v10014411mg,CICLE_v10018720mg,CICLE_v10018532mg,CICLE_v10018481mg,CICLE_v10030794mg,CICLE_v10000054mg,CICLE_v100000602mg,CICLE_v10010901mg,CICLE_v10010916mg,CI…	2.17166e-06	0.000328487	0.36121
								GO:0004672	protein kinase activity	MF	CICLE_v10014137mg,CICLE_v10018972mg,CICLE_v10024739mg,CICLE_v10010162mg,CICLE_v10014603mg,CICLE_v10014129mg,CICLE_v10014496mg,CICLE_v10014534mg,CICLE_v10014127mg,CICLE_v100142551mg,CICLE_v10014172mg,CICLE_v10015460mg,CICLE_v10015080mg,CICLE_v10015414mg,CICLE_v10014138mg,CICLE_v10014317mg,CICLE_v10018710mg,CICLE_v10018643mg,CICLE_v10020517mg,CICLE_v10018902mg,CICLE_v10018906mg,CICLE_v10019913mg,CI…	2.30889e-06	0.000334693	0.357616
								GO:0005215	transporter activity	MF	CICLE_v10017611mg,CICLE_v10015491mg,CICLE_v10031626mg,CICLE_v10015680mg,CICLE_v10014148mg,CICLE_v10014753mg,CICLE_v10000826mg,CICLE_v10012062mg,CICLE_v10028741mg,CICLE_v10008419mg,CICLE_v10014028mg,CICLE_v10014029mg,CICLE_v10014529mg,CICLE_v10014411mg,CICLE_v10018720mg,CICLE_v10018532mg,CICLE_v10018481mg,CICLE_v10030794mg,CICLE_v10000054mg,CICLE_v100000602mg,CICLE_v10010901mg,CICLE_v10010916mg,CI…	2.5727e-06	0.000358017	0.359375
								GO:0016705	oxidoreductase activity, acting on paired donors, with incorporation or reduction of molecular oxygen	MF	CICLE_v10009114mg,CICLE_v10020142mg,CICLE_v10020101mg,CICLE_v10006828mg,CICLE_v10000839mg,CICLE_v10029969mg,CICLE_v10012224mg,CICLE_v10015614mg,CICLE_v10011691mg,CICLE_v10011949mg,CICLE_v10015896mg,CICLE_v10020487mg,CICLE_v10031784mg,CICLE_v10001459mg,CICLE_v10001443mg,CICLE_v10029890mg,CICLE_v10011842mg,CICLE_v10014991mg,CICLE_v10016152mg,CICLE_v10014973mg,CICLE_v10015070mg,CICLE_v10014951mg,CIC…	2.86688e-06	0.000379557	0.428571
								GO:0048037	cofactor binding	MF	CICLE_v10001990mg,CICLE_v10015533mg,CICLE_v10016752mg,CICLE_v10025729mg,CICLE_v10027745mg,CICLE_v10029300mg,CICLE_v10010078mg,CICLE_v10016287mg,CICLE_v10016280mg,CICLE_v10016286mg,CICLE_v10021452mg,CICLE_v10021861mg,CICLE_v10032377mg,CICLE_v10031886mg,CICLE_v10002129mg,CICLE_v10012370mg,CICLE_v10029116mg,CICLE_v10006886mg,CICLE_v10015924mg,CICLE_v10015790mg,CICLE_v10014991mg,CICLE_v10015870mg,CIC…	2.94569e-06	0.000379557	0.358752
								GO:0070008	serine-type exopeptidase activity	MF	CICLE_v10015093mg,CICLE_v10014786mg,CICLE_v10031327mg,CICLE_v10031313mg,CICLE_v10031451mg,CICLE_v10031415mg,CICLE_v10031437mg,CICLE_v10000998mg,CICLE_v10001055mg,CICLE_v10001060mg,CICLE_v10001059mg,CICLE_v10011695mg,CICLE_v10011605mg,CICLE_v10029856mg,CICLE_v10028648mg,CICLE_v10028371mg,CICLE_v10028330mg,CICLE_v10028234mg,CICLE_v10008112mg,CICLE_v10014380mg,CICLE_v100182222mg	3.22803e-06	0.000401083	0.677419
								GO:0004185	serine-type carboxypeptidase activity	MF	CICLE_v10015093mg,CICLE_v10014786mg,CICLE_v10031327mg,CICLE_v10031313mg,CICLE_v10031451mg,CICLE_v10031415mg,CICLE_v10031437mg,CICLE_v10000998mg,CICLE_v10001055mg,CICLE_v10001060mg,CICLE_v10001059mg,CICLE_v10011695mg,CICLE_v10011605mg,CICLE_v10029856mg,CICLE_v10028648mg,CICLE_v10028371mg,CICLE_v10028330mg,CICLE_v10028234mg,CICLE_v10008112mg	4.00908e-06	0.00046943	0.703704
								GO:0016773	phosphotransferase activity, alcohol group as acceptor	MF	CICLE_v10014137mg,CICLE_v10018972mg,CICLE_v10024739mg,CICLE_v10010162mg,CICLE_v100140271mg,CICLE_v10027324mg,CICLE_v10015031mg,CICLE_v10000595mg,CICLE_v10008181mg,CICLE_v10019025mg,CICLE_v10000447mg,CICLE_v10007969mg,CICLE_v10008147mg,CICLE_v10032021mg,CICLE_v10022273mg,CICLE_v10014962mg,CICLE_v10000939mg,CICLE_v10025452mg,CICLE_v10028700mg,CICLE_v100034752mg,CICLE_v10014434mg,CICLE_v10014603mg,C…	4.2746e-06	0.00047972	0.349138
								GO:0005507	copper ion binding	MF	CICLE_v10014733mg,CICLE_v10016124mg,CICLE_v10014148mg,CICLE_v10014825mg,CICLE_v10014842mg,CICLE_v10014680mg,CICLE_v10019032mg,CICLE_v10019410mg,CICLE_v10018950mg,CICLE_v10031134mg,CICLE_v10031070mg,CICLE_v10003795mg,CICLE_v10000783mg,CICLE_v10002698mg,CICLE_v10011358mg,CICLE_v10011384mg,CICLE_v10011363mg,CICLE_v10011400mg,CICLE_v10025235mg,CICLE_v10025245mg,CICLE_v10025326mg,CICLE_v10028140mg,CIC…	6.60703e-06	0.000696541	0.609756
								GO:0016757	transferase activity, transferring glycosyl groups	MF	CICLE_v10015565mg,CICLE_v10031761mg,CICLE_v10008737mg,CICLE_v10014015mg,CICLE_v10011063mg,CICLE_v10022476mg,CICLE_v10019349mg,CICLE_v10010975mg,CICLE_v10027815mg,CICLE_v10019479mg,CICLE_v10015140mg,CICLE_v10015149mg,CICLE_v100178421mg,CICLE_v10015138mg,CICLE_v10015105mg,CICLE_v10015147mg,CICLE_v10015056mg,CICLE_v10017682mg,CICLE_v10015029mg,CICLE_v10015145mg,CICLE_v10019927mg,CICLE_v10020081mg,CI…	8.13068e-06	0.000794647	0.377049
								GO:0004180	carboxypeptidase activity	MF	CICLE_v10015093mg,CICLE_v10014786mg,CICLE_v10031327mg,CICLE_v10031313mg,CICLE_v10031451mg,CICLE_v10031415mg,CICLE_v10031437mg,CICLE_v10000998mg,CICLE_v10001055mg,CICLE_v10001060mg,CICLE_v10001059mg,CICLE_v10011695mg,CICLE_v10011605mg,CICLE_v10029856mg,CICLE_v10028648mg,CICLE_v10028371mg,CICLE_v10028330mg,CICLE_v10028234mg,CICLE_v10008112mg	9.26541e-06	0.000805859	0.678571
								GO:0004601	peroxidase activity	MF	CICLE_v10000948mg,CICLE_v10000951mg,CICLE_v10022293mg,CICLE_v10009304mg,CICLE_v10026205mg,CICLE_v10015924mg,CICLE_v10015790mg,CICLE_v10015870mg,CICLE_v10015779mg,CICLE_v10018160mg,CICLE_v10016043mg,CICLE_v10015793mg,CICLE_v10015783mg,CICLE_v10030649mg,CICLE_v10001877mg,CICLE_v10001726mg,CICLE_v10001685mg,CICLE_v10012170mg,CICLE_v10012179mg,CICLE_v10026073mg,CICLE_v10026130mg,CICLE_v10026072mg,CIC…	1.83013e-05	0.00151596	0.56
								GO:0140110	transcription regulator activity	MF	CICLE_v10016477mg,CICLE_v10022365mg,CICLE_v10018855mg,CICLE_v10021877mg,CICLE_v10032279mg,CICLE_v10033853mg,CICLE_v10032229mg,CICLE_v10003090mg,CICLE_v10003996mg,CICLE_v10009720mg,CICLE_v10009623mg,CICLE_v10015871mg,CICLE_v10016466mg,CICLE_v10018041mg,CICLE_v10017716mg,CICLE_v10015910mg,CICLE_v10015541mg,CICLE_v10015472mg,CICLE_v10014984mg,CICLE_v10016982mg,CICLE_v10016163mg,CICLE_v10017778mg,CIC…	2.95739e-05	0.00222287	0.372832
								GO:0016684	oxidoreductase activity, acting on peroxide as acceptor	MF	CICLE_v10000948mg,CICLE_v10000951mg,CICLE_v10015924mg,CICLE_v10015790mg,CICLE_v10015870mg,CICLE_v10015779mg,CICLE_v10018160mg,CICLE_v10016043mg,CICLE_v10015793mg,CICLE_v10015783mg,CICLE_v10022293mg,CICLE_v10030649mg,CICLE_v10001877mg,CICLE_v10001726mg,CICLE_v10001685mg,CICLE_v10012170mg,CICLE_v10012179mg,CICLE_v10026073mg,CICLE_v10026130mg,CICLE_v10026205mg,CICLE_v10026072mg,CICLE_v10027084mg,CIC…	3.00302e-05	0.00222287	0.54902
								GO:0015291	secondary active transmembrane transporter activity	MF	CICLE_v100196272mg,CICLE_v10031076mg,CICLE_v10004694mg,CICLE_v10007177mg,CICLE_v10009186mg,CICLE_v10007809mg,CICLE_v10004419mg,CICLE_v10017600mg,CICLE_v10012180mg,CICLE_v10025170mg,CICLE_v10014538mg,CICLE_v10019207mg,CICLE_v10000521mg,CICLE_v10000528mg,CICLE_v10007732mg,CICLE_v10025915mg,CICLE_v10014926mg,CICLE_v10015022mg,CICLE_v10014968mg,CICLE_v10014983mg,CICLE_v10020900mg,CICLE_v10031274mg,CI…	3.52997e-05	0.00236168	0.477273
								GO:0004497	monooxygenase activity	MF	CICLE_v10020142mg,CICLE_v10020101mg,CICLE_v10006828mg,CICLE_v10000839mg,CICLE_v10029969mg,CICLE_v10014840mg,CICLE_v10011842mg,CICLE_v10014991mg,CICLE_v10014973mg,CICLE_v10015070mg,CICLE_v10014951mg,CICLE_v10004104mg,CICLE_v10004103mg,CICLE_v10019613mg,CICLE_v100197311mg,CICLE_v10019775mg,CICLE_v10019810mg,CICLE_v10019727mg,CICLE_v10019793mg,CICLE_v10019648mg,CICLE_v10023920mg,CICLE_v10019616mg,CI…	3.84946e-05	0.00252684	0.421384
								GO:0022804	active transmembrane transporter activity	MF	CICLE_v10015680mg,CICLE_v10014148mg,CICLE_v10014028mg,CICLE_v10014029mg,CICLE_v10014529mg,CICLE_v10014411mg,CICLE_v10018720mg,CICLE_v10018532mg,CICLE_v10018481mg,CICLE_v10030794mg,CICLE_v10000054mg,CICLE_v100000602mg,CICLE_v10010901mg,CICLE_v10010916mg,CICLE_v10010930mg,CICLE_v10010903mg,CICLE_v10011147mg,CICLE_v10024701mg,CICLE_v10024720mg,CICLE_v10024709mg,CICLE_v10024710mg,CICLE_v10004145mg,CI…	4.31013e-05	0.00277684	0.408602
								GO:0016301	kinase activity	MF	CICLE_v10014137mg,CICLE_v10018972mg,CICLE_v10024739mg,CICLE_v10010162mg,CICLE_v100140271mg,CICLE_v10027324mg,CICLE_v10015031mg,CICLE_v10000595mg,CICLE_v10008181mg,CICLE_v10019025mg,CICLE_v10000447mg,CICLE_v10007969mg,CICLE_v10008147mg,CICLE_v10032021mg,CICLE_v10032565mg,CICLE_v10005772mg,CICLE_v10022273mg,CICLE_v10014962mg,CICLE_v10000939mg,CICLE_v10025452mg,CICLE_v10028700mg,CICLE_v100034752mg,C…	7.18008e-05	0.00416325	0.335561
								GO:0016209	antioxidant activity	MF	CICLE_v10000948mg,CICLE_v10000951mg,CICLE_v10015924mg,CICLE_v10015790mg,CICLE_v10015870mg,CICLE_v10015779mg,CICLE_v10018160mg,CICLE_v10016043mg,CICLE_v10015793mg,CICLE_v10015783mg,CICLE_v10022293mg,CICLE_v10030649mg,CICLE_v10001877mg,CICLE_v10001726mg,CICLE_v10001685mg,CICLE_v10012170mg,CICLE_v10012179mg,CICLE_v10026073mg,CICLE_v10026130mg,CICLE_v10026205mg,CICLE_v10026072mg,CICLE_v10027084mg,CIC…	7.56349e-05	0.00431367	0.5
								GO:0016740	transferase activity	MF	CICLE_v10014137mg,CICLE_v10018972mg,CICLE_v10024739mg,CICLE_v10010162mg,CICLE_v100140271mg,CICLE_v10027324mg,CICLE_v10015565mg,CICLE_v10031761mg,CICLE_v10008737mg,CICLE_v10014015mg,CICLE_v10011063mg,CICLE_v10000835mg,CICLE_v10025342mg,CICLE_v10015031mg,CICLE_v10000595mg,CICLE_v10008181mg,CICLE_v10027948mg,CICLE_v10018489mg,CICLE_v10025048mg,CICLE_v10005821mg,CICLE_v10019025mg,CICLE_v10000447mg,CI…	7.84415e-05	0.00440158	0.309837
								GO:0016168	chlorophyll binding	MF	CICLE_v10016287mg,CICLE_v10016280mg,CICLE_v10016286mg,CICLE_v10021452mg,CICLE_v10021861mg,CICLE_v10032377mg,CICLE_v10031886mg,CICLE_v10002129mg,CICLE_v10012370mg,CICLE_v10029116mg,CICLE_v10006886mg	9.84045e-05	0.00522105	0.785714
								GO:0005506	iron ion binding	MF	CICLE_v10026292mg,CICLE_v10014991mg,CICLE_v10016152mg,CICLE_v10014051mg,CICLE_v10014973mg,CICLE_v10015070mg,CICLE_v10014951mg,CICLE_v10016492mg,CICLE_v10004104mg,CICLE_v10004103mg,CICLE_v10019613mg,CICLE_v100197311mg,CICLE_v10019775mg,CICLE_v10019810mg,CICLE_v10019727mg,CICLE_v10019793mg,CICLE_v10019265mg,CICLE_v10019648mg,CICLE_v10023920mg,CICLE_v10019616mg,CICLE_v10021364mg,CICLE_v10033811mg,CI…	9.90483e-05	0.00522105	0.397959
								GO:0004857	enzyme inhibitor activity	MF	CICLE_v10029306mg,CICLE_v10005793mg,CICLE_v10032781mg,CICLE_v10012583mg,CICLE_v10005981mg,CICLE_v10010262mg,CICLE_v10002937mg,CICLE_v10022041mg,CICLE_v10022211mg,CICLE_v10013177mg,CICLE_v10006203mg,CICLE_v10006211mg,CICLE_v10006212mg,CICLE_v10017285mg,CICLE_v10002346mg,CICLE_v10009506mg,CICLE_v10006004mg,CICLE_v10014888mg,CICLE_v10014787mg,CICLE_v10024438mg,CICLE_v10020108mg,CICLE_v100237231mg,CI…	0.000178385	0.00886572	0.463415

## Sheet: Table S3
Table S3. KEGG Enrichment of DEGs in the transcriptome of pomelo juice sacs
ID	Description	Test	TestAll	P value	FDR	richFactor	Gene_id	KEGG_id
cic01100	Metabolic pathways	499	790	1.97874e-21	2.57236e-19	0.324447	CICLE_v10016309mg|CICLE_v10014733mg|CICLE_v10015533mg|CICLE_v10015565mg|CICLE_v10014703mg|CICLE_v10015924mg|CICLE_v10016114mg|CICLE_v10015040mg|CICLE_v10015790mg|CICLE_v10014929mg|CICLE_v10014964mg|CICLE_v10017717mg|CICLE_v10015303mg|CICLE_v10016927mg|CICLE_v10016118mg|CICLE_v10015017mg|CICLE_v10016358mg|CICLE_v10014992mg|CICLE_v10014808mg|CICLE_v10014426mg|CICLE_v10014829mg|CICLE_v10014140mg|CIC…	ko:18053575|ko:18050900|ko:18050645|ko:18051198|ko:18053353|ko:18050450|ko:18053354|ko:18050611|ko:18052500|ko:18053108|ko:18052980|ko:18051670|ko:18053426|ko:18052634|ko:18051039|ko:18052541|ko:18051030|ko:18050847|ko:18050608|ko:18050595|ko:18051749|ko:18050404|ko:18053519|ko:18050680|ko:18053427|ko:18053046|ko:18051012|ko:18052474|ko:18052826|ko:18050746|ko:18053048|ko:18052749|ko:18052861|ko:…
cic01110	Biosynthesis of secondary metabolites	304	790	3.08283e-16	2.00384e-14	0.354726	CICLE_v10016309mg|CICLE_v10015533mg|CICLE_v10014703mg|CICLE_v10015924mg|CICLE_v10016114mg|CICLE_v10015040mg|CICLE_v10015790mg|CICLE_v10014929mg|CICLE_v10014964mg|CICLE_v10017717mg|CICLE_v10015303mg|CICLE_v10016118mg|CICLE_v10015017mg|CICLE_v10014992mg|CICLE_v10014991mg|CICLE_v10014829mg|CICLE_v10014140mg|CICLE_v10015371mg|CICLE_v10014202mg|CICLE_v10015356mg|CICLE_v10014204mg|CICLE_v10015031mg|CIC…	ko:18053575|ko:18050645|ko:18053353|ko:18050450|ko:18053354|ko:18050611|ko:18052500|ko:18053108|ko:18052980|ko:18051670|ko:18053426|ko:18051039|ko:18052541|ko:18050847|ko:18051020|ko:18051749|ko:18050404|ko:18053427|ko:18053046|ko:18052826|ko:18053048|ko:18051711|ko:18050743|ko:18051925|ko:18050641|ko:18052469|ko:18051192|ko:18051922|ko:18051743|ko:18050513|ko:18051590|ko:18052501|ko:18052503|ko:…
cic00940	Phenylpropanoid biosynthesis	44	790	2.68492e-08	1.16347e-06	0.53012	CICLE_v10015924mg|CICLE_v10015790mg|CICLE_v10014829mg|CICLE_v10015870mg|CICLE_v10015779mg|CICLE_v10018160mg|CICLE_v10016043mg|CICLE_v10015468mg|CICLE_v10015793mg|CICLE_v10015783mg|CICLE_v10020761mg|CICLE_v10020821mg|CICLE_v10030821mg|CICLE_v10001877mg|CICLE_v10000921mg|CICLE_v10001726mg|CICLE_v10011520mg|CICLE_v10012561mg|CICLE_v10012170mg|CICLE_v10012179mg|CICLE_v10012042mg|CICLE_v10011175mg|CIC…	ko:18050450|ko:18052500|ko:18051749|ko:18050743|ko:18052501|ko:18052503|ko:18052997|ko:18050919|ko:18052498|ko:18052497|ko:18049500|ko:18046298|ko:18043571|ko:18041789|ko:18040645|ko:18042520|ko:18039759|ko:18038426|ko:18040111|ko:18038860|ko:18039140|ko:18038722|ko:18036699|ko:18035881|ko:18037541|ko:18037076|ko:18037750|ko:18037667|ko:18036308|ko:18036870|ko:18036045|ko:18036684|ko:18037787|ko:…
cic00195	Photosynthesis	22	790	1.00638e-06	3.04257e-05	0.647059	CICLE_v10016927mg|CICLE_v10015680mg|CICLE_v10017170mg|CICLE_v10016637mg|CICLE_v10017081mg|CICLE_v10022793mg|CICLE_v10022248mg|CICLE_v10024455mg|CICLE_v10022750mg|CICLE_v10022422mg|CICLE_v10032502mg|CICLE_v10032564mg|CICLE_v10002793mg|CICLE_v10002687mg|CICLE_v10002698mg|CICLE_v10026034mg|CICLE_v10026722mg|CICLE_v10029499mg|CICLE_v10029515mg|CICLE_v10029551mg|CICLE_v10005892mg|CICLE_v10009769mg	ko:18052634|ko:18050746|ko:18052598|ko:18052292|ko:18050406|ko:18046168|ko:18046879|ko:18045866|ko:18049269|ko:18048643|ko:18044399|ko:18045518|ko:18041845|ko:18041631|ko:18043060|ko:18036420|ko:18037749|ko:18034913|ko:18035077|ko:18034566|ko:18031419|ko:18055495
cic00520	Amino sugar and nucleotide sugar metabolism	43	790	1.17022e-06	3.04257e-05	0.483146	CICLE_v10014808mg|CICLE_v10014426mg|CICLE_v10014962mg|CICLE_v10015593mg|CICLE_v10020907mg|CICLE_v10021340mg|CICLE_v10020949mg|CICLE_v10019396mg|CICLE_v10021105mg|CICLE_v10020723mg|CICLE_v10020257mg|CICLE_v10020276mg|CICLE_v10023395mg|CICLE_v10021602mg|CICLE_v10020919mg|CICLE_v10031390mg|CICLE_v10033733mg|CICLE_v10032349mg|CICLE_v10000603mg|CICLE_v10000355mg|CICLE_v10000939mg|CICLE_v10002362mg|CIC…	ko:18050608|ko:18050595|ko:18050513|ko:18051200|ko:18046474|ko:18048984|ko:18046805|ko:18045865|ko:18046804|ko:18050339|ko:18048583|ko:18049183|ko:18046960|ko:18047842|ko:18049584|ko:18045292|ko:18044636|ko:18043834|ko:18041984|ko:18041989|ko:18041600|ko:18040339|ko:18042394|ko:18039653|ko:18039586|ko:18038372|ko:18038017|ko:18038569|ko:18037784|ko:18035909|ko:18037118|ko:18034219|ko:18034105|ko:…
cic04075	Plant hormone signal transduction	60	790	6.65624e-06	0.000144219	0.413793	CICLE_v10015656mg|CICLE_v10014739mg|CICLE_v10014137mg|CICLE_v10022912mg|CICLE_v10020963mg|CICLE_v10019894mg|CICLE_v10018972mg|CICLE_v10022370mg|CICLE_v10019459mg|CICLE_v10019786mg|CICLE_v10020980mg|CICLE_v10022334mg|CICLE_v10023880mg|CICLE_v10022560mg|CICLE_v10031682mg|CICLE_v10030929mg|CICLE_v10031343mg|CICLE_v10032983mg|CICLE_v10031028mg|CICLE_v10032781mg|CICLE_v10033363mg|CICLE_v10001479mg|CIC…	ko:18052670|ko:18052162|ko:18052080|ko:18048976|ko:18049839|ko:18047408|ko:18046821|ko:18046345|ko:18049830|ko:18047007|ko:18049391|ko:18049926|ko:18048845|ko:18048045|ko:18043434|ko:18045525|ko:18045550|ko:18043925|ko:18043439|ko:18043519|ko:18044653|ko:18041291|ko:18040694|ko:18043042|ko:18040807|ko:18040526|ko:18040808|ko:18043172|ko:18041816|ko:18041892|ko:18038402|ko:18039631|ko:18038157|ko:…
cic00360	Phenylalanine metabolism	20	790	2.54259e-05	0.000472196	0.588235	CICLE_v10015303mg|CICLE_v10014992mg|CICLE_v10015371mg|CICLE_v10015356mg|CICLE_v10015358mg|CICLE_v10019032mg|CICLE_v10018950mg|CICLE_v10030821mg|CICLE_v10031587mg|CICLE_v10011760mg|CICLE_v10013158mg|CICLE_v10011175mg|CICLE_v10028187mg|CICLE_v10028203mg|CICLE_v10027912mg|CICLE_v10027913mg|CICLE_v10004473mg|CICLE_v10008448mg|CICLE_v10008489mg|CICLE_v10009049mg	ko:18053426|ko:18050847|ko:18053427|ko:18052826|ko:18053428|ko:18048582|ko:18046023|ko:18043571|ko:18044823|ko:18039123|ko:18039417|ko:18038722|ko:18034155|ko:18033993|ko:18034906|ko:18033836|ko:18031198|ko:18054023|ko:18055958|ko:18054087
cic00196	Photosynthesis - antenna proteins	11	790	3.7764e-05	0.000613666	0.785714	CICLE_v10016287mg|CICLE_v10016280mg|CICLE_v10016286mg|CICLE_v10021452mg|CICLE_v10021861mg|CICLE_v10032377mg|CICLE_v10031886mg|CICLE_v10002129mg|CICLE_v10012370mg|CICLE_v10029116mg|CICLE_v10006886mg	ko:18053261|ko:18052032|ko:18053263|ko:18048155|ko:18045785|ko:18044075|ko:18043590|ko:18041475|ko:18038877|ko:18035158|ko:18032626
cic00500	Starch and sucrose metabolism	41	790	0.000113573	0.00147645	0.42268	CICLE_v10014929mg|CICLE_v10014537mg|CICLE_v10014962mg|CICLE_v10014994mg|CICLE_v10020949mg|CICLE_v10021105mg|CICLE_v10019617mg|CICLE_v10019883mg|CICLE_v10019301mg|CICLE_v10019719mg|CICLE_v10018842mg|CICLE_v10018889mg|CICLE_v10020410mg|CICLE_v10019305mg|CICLE_v10023395mg|CICLE_v10019349mg|CICLE_v10019134mg|CICLE_v10031299mg|CICLE_v10000603mg|CICLE_v10001513mg|CICLE_v10000939mg|CICLE_v10001266mg|CIC…	ko:18053108|ko:18051192|ko:18050513|ko:18052685|ko:18046805|ko:18046804|ko:18049242|ko:18049441|ko:18048123|ko:18048849|ko:18047722|ko:18047697|ko:18049897|ko:18047440|ko:18046960|ko:18047949|ko:18047684|ko:18044238|ko:18041984|ko:18042510|ko:18041600|ko:18043125|ko:18039794|ko:18040076|ko:18038088|ko:18036681|ko:18035909|ko:18036645|ko:18033676|ko:18035112|ko:18034209|ko:18035584|ko:18033025|ko:…
cic04626	Plant-pathogen interaction	51	790	0.000110148	0.00147645	0.398438	CICLE_v10021726mg|CICLE_v10019672mg|CICLE_v10018948mg|CICLE_v10020943mg|CICLE_v10022299mg|CICLE_v10019048mg|CICLE_v10022753mg|CICLE_v10031329mg|CICLE_v10030649mg|CICLE_v10002732mg|CICLE_v10000654mg|CICLE_v10002706mg|CICLE_v10000629mg|CICLE_v10012752mg|CICLE_v10013012mg|CICLE_v10012776mg|CICLE_v10013229mg|CICLE_v10011386mg|CICLE_v10011242mg|CICLE_v10011184mg|CICLE_v10025845mg|CICLE_v10026510mg|CIC…	ko:18046394|ko:18048831|ko:18050301|ko:18048239|ko:18046487|ko:18048567|ko:18048022|ko:18043707|ko:18043748|ko:18042709|ko:18040837|ko:18041223|ko:18040598|ko:18038290|ko:18039805|ko:18038286|ko:18039402|ko:18038027|ko:18039642|ko:18039643|ko:18037467|ko:18037283|ko:18036122|ko:18036536|ko:18033709|ko:18034415|ko:18034921|ko:18035484|ko:18034702|ko:18032711|ko:18031925|ko:18033138|ko:18032103|ko:…
cic00400	Phenylalanine, tyrosine and tryptophan biosynthesis	20	790	0.000338032	0.00399492	0.512821	CICLE_v10015303mg|CICLE_v10015371mg|CICLE_v10015356mg|CICLE_v10015207mg|CICLE_v10015358mg|CICLE_v10020342mg|CICLE_v10031547mg|CICLE_v10031010mg|CICLE_v10000835mg|CICLE_v10000874mg|CICLE_v10002077mg|CICLE_v10011760mg|CICLE_v10011534mg|CICLE_v10025342mg|CICLE_v10004711mg|CICLE_v10007630mg|CICLE_v10008448mg|CICLE_v10008489mg|CICLE_v10009191mg|CICLE_v10008204mg	ko:18053426|ko:18053427|ko:18052826|ko:18052469|ko:18053428|ko:18048160|ko:18044953|ko:18043414|ko:18042438|ko:18042630|ko:18041161|ko:18039123|ko:18039702|ko:18036789|ko:18032381|ko:18055805|ko:18054023|ko:18055958|ko:18053736|ko:18054295
cic00052	Galactose metabolism	18	790	0.000640739	0.00694133	0.514286	CICLE_v10015031mg|CICLE_v10014962mg|CICLE_v10014333mg|CICLE_v10020907mg|CICLE_v10018822mg|CICLE_v10018941mg|CICLE_v10020919mg|CICLE_v10019134mg|CICLE_v10021027mg|CICLE_v10000939mg|CICLE_v10001690mg|CICLE_v10024990mg|CICLE_v10025452mg|CICLE_v10025259mg|CICLE_v10004372mg|CICLE_v10007545mg|CICLE_v10008181mg|CICLE_v10007519mg	ko:18051711|ko:18050513|ko:18050892|ko:18046474|ko:18050124|ko:18046973|ko:18049584|ko:18047684|ko:18049954|ko:18041600|ko:18042394|ko:18036862|ko:18035909|ko:18036645|ko:18031328|ko:18055225|ko:18055034|ko:18055822
cic04016	MAPK signaling pathway - plant	35	790	0.000836957	0.00836957	0.406977	CICLE_v10014148mg|CICLE_v10015460mg|CICLE_v10019920mg|CICLE_v10019970mg|CICLE_v10018972mg|CICLE_v10020943mg|CICLE_v10021170mg|CICLE_v10020980mg|CICLE_v10031682mg|CICLE_v10032781mg|CICLE_v10031625mg|CICLE_v10030649mg|CICLE_v10000482mg|CICLE_v10000608mg|CICLE_v10000654mg|CICLE_v10000948mg|CICLE_v10000951mg|CICLE_v10012752mg|CICLE_v10011214mg|CICLE_v10012583mg|CICLE_v10011386mg|CICLE_v10025916mg|CIC…	ko:18051582|ko:18051009|ko:18046436|ko:18048242|ko:18046821|ko:18048239|ko:18049451|ko:18049391|ko:18043434|ko:18043519|ko:18044970|ko:18043748|ko:18042178|ko:18040526|ko:18040837|ko:18041273|ko:18041274|ko:18038290|ko:18038402|ko:18039631|ko:18038027|ko:18036366|ko:18037467|ko:18037118|ko:18036536|ko:18034415|ko:18034517|ko:18032099|ko:18033079|ko:18031668|ko:18033189|ko:18031882|ko:18031457|ko:…
cic00950	Isoquinoline alkaloid biosynthesis	11	790	0.00119358	0.0110833	0.611111	CICLE_v10015303mg|CICLE_v10014992mg|CICLE_v10015371mg|CICLE_v10015356mg|CICLE_v10015358mg|CICLE_v10019032mg|CICLE_v10018950mg|CICLE_v10011760mg|CICLE_v10004473mg|CICLE_v10008448mg|CICLE_v10008489mg	ko:18053426|ko:18050847|ko:18053427|ko:18052826|ko:18053428|ko:18048582|ko:18046023|ko:18039123|ko:18031198|ko:18054023|ko:18055958
cic00350	Tyrosine metabolism	17	790	0.00298855	0.024282	0.472222	CICLE_v10015303mg|CICLE_v10014992mg|CICLE_v10015371mg|CICLE_v10015356mg|CICLE_v10015358mg|CICLE_v10019032mg|CICLE_v10018950mg|CICLE_v10031587mg|CICLE_v10001446mg|CICLE_v10001399mg|CICLE_v10002464mg|CICLE_v10001500mg|CICLE_v10011760mg|CICLE_v10013158mg|CICLE_v10004473mg|CICLE_v10008448mg|CICLE_v10008489mg	ko:18053426|ko:18050847|ko:18053427|ko:18052826|ko:18053428|ko:18048582|ko:18046023|ko:18044823|ko:18042459|ko:18042867|ko:18041775|ko:18042246|ko:18039123|ko:18039417|ko:18031198|ko:18054023|ko:18055958
cic00999	Biosynthesis of various plant secondary metabolites	17	790	0.00298855	0.024282	0.472222	CICLE_v10014537mg|CICLE_v10020342mg|CICLE_v10019719mg|CICLE_v10019305mg|CICLE_v10031299mg|CICLE_v10032093mg|CICLE_v10001913mg|CICLE_v10001909mg|CICLE_v10000874mg|CICLE_v10011912mg|CICLE_v10028048mg|CICLE_v10028018mg|CICLE_v10030270mg|CICLE_v10004711mg|CICLE_v10005146mg|CICLE_v10008010mg|CICLE_v10007996mg	ko:18051192|ko:18048160|ko:18048849|ko:18047440|ko:18044238|ko:18044995|ko:18043023|ko:18043021|ko:18042630|ko:18039362|ko:18033676|ko:18035112|ko:18035584|ko:18032381|ko:18031249|ko:18056131|ko:18054218
cic01200	Carbon metabolism	65	790	0.00322033	0.0246261	0.336788	CICLE_v10016309mg|CICLE_v10015533mg|CICLE_v10016114mg|CICLE_v10014140mg|CICLE_v10015031mg|CICLE_v10015476mg|CICLE_v10014962mg|CICLE_v10017047mg|CICLE_v10015433mg|CICLE_v10014585mg|CICLE_v10016133mg|CICLE_v10019196mg|CICLE_v10019453mg|CICLE_v10020662mg|CICLE_v10020378mg|CICLE_v10020390mg|CICLE_v10031423mg|CICLE_v10031559mg|CICLE_v10032537mg|CICLE_v10031681mg|CICLE_v10031093mg|CICLE_v10032014mg|CIC…	ko:18053575|ko:18050645|ko:18053354|ko:18050404|ko:18051711|ko:18051549|ko:18050513|ko:18051687|ko:18050464|ko:18052495|ko:18051640|ko:18047109|ko:18047993|ko:18045998|ko:18045776|ko:18050304|ko:18045098|ko:18043642|ko:18044197|ko:18045615|ko:18043314|ko:18044762|ko:18044642|ko:18044491|ko:18044851|ko:18041984|ko:18042459|ko:18040806|ko:18040745|ko:18042236|ko:18040275|ko:18041273|ko:18042867|ko:…
cic00905	Brassinosteroid biosynthesis	7	790	0.00343433	0.0248035	0.7	CICLE_v10031576mg|CICLE_v10025451mg|CICLE_v10025479mg|CICLE_v10025396mg|CICLE_v10025391mg|CICLE_v10025448mg|CICLE_v10025388mg	ko:18044077|ko:18037059|ko:18037868|ko:18036416|ko:18036422|ko:18036987|ko:18035875
cic00380	Tryptophan metabolism	20	790	0.00782983	0.0495364	0.416667	CICLE_v10014992mg|CICLE_v10015723mg|CICLE_v10020761mg|CICLE_v10019638mg|CICLE_v10020081mg|CICLE_v10020821mg|CICLE_v10020085mg|CICLE_v10031155mg|CICLE_v10000948mg|CICLE_v10000951mg|CICLE_v10012371mg|CICLE_v10012042mg|CICLE_v10025775mg|CICLE_v10026361mg|CICLE_v10026359mg|CICLE_v10028187mg|CICLE_v10028203mg|CICLE_v10006828mg|CICLE_v10004547mg|CICLE_v10009037mg	ko:18050847|ko:18051743|ko:18049500|ko:18046088|ko:18047044|ko:18046298|ko:18046975|ko:18043998|ko:18041273|ko:18041274|ko:18039361|ko:18039140|ko:18036507|ko:18037750|ko:18037667|ko:18034155|ko:18033993|ko:18032700|ko:18031369|ko:18056044
cic00860	Porphyrin metabolism	17	790	0.00817495	0.0495364	0.435897	CICLE_v10014964mg|CICLE_v10015206mg|CICLE_v10021095mg|CICLE_v10021651mg|CICLE_v10021103mg|CICLE_v10020061mg|CICLE_v10031826mg|CICLE_v10032123mg|CICLE_v10001965mg|CICLE_v10000427mg|CICLE_v10000765mg|CICLE_v10011842mg|CICLE_v10011903mg|CICLE_v10004154mg|CICLE_v10008171mg|CICLE_v10009114mg|CICLE_v10008520mg	ko:18052980|ko:18050726|ko:18049577|ko:18047161|ko:18048266|ko:18045777|ko:18044541|ko:18044345|ko:18042152|ko:18042617|ko:18041148|ko:18039962|ko:18039660|ko:18031746|ko:18054391|ko:18054519|ko:18054210
cic00960	Tropane, piperidine and pyridine alkaloid biosynthesis	14	790	0.00783441	0.0495364	0.466667	CICLE_v10015303mg|CICLE_v10015371mg|CICLE_v10015356mg|CICLE_v10015535mg|CICLE_v10015358mg|CICLE_v10019032mg|CICLE_v10018950mg|CICLE_v10011760mg|CICLE_v10012433mg|CICLE_v10029040mg|CICLE_v10029051mg|CICLE_v10004473mg|CICLE_v10008448mg|CICLE_v10008489mg	ko:18053426|ko:18053427|ko:18052826|ko:18051925|ko:18053428|ko:18048582|ko:18046023|ko:18039123|ko:18039970|ko:18035377|ko:18035346|ko:18031198|ko:18054023|ko:18055958
cic01250	Biosynthesis of nucleotide sugars	25	790	0.00838309	0.0495364	0.390625	CICLE_v10014962mg|CICLE_v10015593mg|CICLE_v10020907mg|CICLE_v10021340mg|CICLE_v10020949mg|CICLE_v10021105mg|CICLE_v10020723mg|CICLE_v10020257mg|CICLE_v10023395mg|CICLE_v10020919mg|CICLE_v10031390mg|CICLE_v10033733mg|CICLE_v10000603mg|CICLE_v10000939mg|CICLE_v10001690mg|CICLE_v10011917mg|CICLE_v10011731mg|CICLE_v10011996mg|CICLE_v10025903mg|CICLE_v10025452mg|CICLE_v10028621mg|CICLE_v10005308mg|CIC…	ko:18050513|ko:18051200|ko:18046474|ko:18048984|ko:18046805|ko:18046804|ko:18050339|ko:18048583|ko:18046960|ko:18049584|ko:18045292|ko:18044636|ko:18041984|ko:18041600|ko:18042394|ko:18039586|ko:18038372|ko:18038017|ko:18037784|ko:18035909|ko:18034105|ko:18033371|ko:18032114|ko:18033236|ko:18055707
cic00260	Glycine, serine and threonine metabolism	20	790	0.0131285	0.0711128	0.4	CICLE_v10015207mg|CICLE_v10017047mg|CICLE_v10015433mg|CICLE_v10019032mg|CICLE_v10020798mg|CICLE_v10018950mg|CICLE_v10032942mg|CICLE_v10001708mg|CICLE_v10011534mg|CICLE_v10026175mg|CICLE_v10027051mg|CICLE_v10025148mg|CICLE_v10025659mg|CICLE_v10028639mg|CICLE_v10028700mg|CICLE_v10004547mg|CICLE_v10004473mg|CICLE_v10006541mg|CICLE_v10007310mg|CICLE_v10008204mg	ko:18052469|ko:18051687|ko:18050464|ko:18048582|ko:18048424|ko:18046023|ko:18044642|ko:18042236|ko:18039702|ko:18036483|ko:18037599|ko:18035874|ko:18037277|ko:18034004|ko:18034931|ko:18031369|ko:18031198|ko:18033237|ko:18055481|ko:18054295
cic00630	Glyoxylate and dicarboxylate metabolism	21	790	0.0126063	0.0711128	0.396226	CICLE_v10015533mg|CICLE_v10016114mg|CICLE_v10014140mg|CICLE_v10017047mg|CICLE_v10015433mg|CICLE_v10016133mg|CICLE_v10020835mg|CICLE_v10020378mg|CICLE_v10031423mg|CICLE_v10032942mg|CICLE_v10000948mg|CICLE_v10000951mg|CICLE_v10012893mg|CICLE_v10025729mg|CICLE_v10028639mg|CICLE_v10004547mg|CICLE_v10004641mg|CICLE_v10004732mg|CICLE_v10005007mg|CICLE_v10009532mg|CICLE_v10007310mg	ko:18050645|ko:18053354|ko:18050404|ko:18051687|ko:18050464|ko:18051640|ko:18048405|ko:18045776|ko:18045098|ko:18044642|ko:18041273|ko:18041274|ko:18038615|ko:18036672|ko:18034004|ko:18031369|ko:18031784|ko:18033119|ko:18032221|ko:18055630|ko:18055481
cic00460	Cyanoamino acid metabolism	14	790	0.0205987	0.104542	0.424242	CICLE_v10014537mg|CICLE_v10020864mg|CICLE_v10019719mg|CICLE_v10020662mg|CICLE_v10019305mg|CICLE_v10031299mg|CICLE_v10001812mg|CICLE_v10028048mg|CICLE_v10028018mg|CICLE_v10028755mg|CICLE_v10030270mg|CICLE_v10008010mg|CICLE_v10007750mg|CICLE_v10007996mg	ko:18051192|ko:18049291|ko:18048849|ko:18045998|ko:18047440|ko:18044238|ko:18040693|ko:18033676|ko:18035112|ko:18035316|ko:18035584|ko:18056131|ko:18056152|ko:18054218
cic00592	alpha-Linolenic acid metabolism	13	790	0.0209084	0.104542	0.433333	CICLE_v10014991mg|CICLE_v10014202mg|CICLE_v10014204mg|CICLE_v10014212mg|CICLE_v10021118mg|CICLE_v10019196mg|CICLE_v10023837mg|CICLE_v10032510mg|CICLE_v10000764mg|CICLE_v10000825mg|CICLE_v10001500mg|CICLE_v10024819mg|CICLE_v10004304mg	ko:18051020|ko:18053046|ko:18053048|ko:18053047|ko:18046423|ko:18047109|ko:18048885|ko:18044018|ko:18043081|ko:18040363|ko:18042246|ko:18036426|ko:18031375
cic00710	Carbon fixation in photosynthetic organisms	19	790	0.0220083	0.105966	0.387755	CICLE_v10016309mg|CICLE_v10016114mg|CICLE_v10015476mg|CICLE_v10020378mg|CICLE_v10031559mg|CICLE_v10032537mg|CICLE_v10032014mg|CICLE_v10001734mg|CICLE_v10001114mg|CICLE_v10011760mg|CICLE_v10012893mg|CICLE_v10012049mg|CICLE_v10025088mg|CICLE_v10025125mg|CICLE_v10025334mg|CICLE_v10005101mg|CICLE_v10009532mg|CICLE_v10008489mg|CICLE_v10007668mg	ko:18053575|ko:18053354|ko:18051549|ko:18045776|ko:18043642|ko:18044197|ko:18044762|ko:18040806|ko:18040275|ko:18039123|ko:18038615|ko:18040008|ko:18037191|ko:18035991|ko:18036688|ko:18031254|ko:18055630|ko:18055958|ko:18055054
cic00051	Fructose and mannose metabolism	16	790	0.025248	0.117223	0.4	CICLE_v10015031mg|CICLE_v10014962mg|CICLE_v10020949mg|CICLE_v10021105mg|CICLE_v10020376mg|CICLE_v10032537mg|CICLE_v10033733mg|CICLE_v10000595mg|CICLE_v10001734mg|CICLE_v10000939mg|CICLE_v10012049mg|CICLE_v10011731mg|CICLE_v10025903mg|CICLE_v10025452mg|CICLE_v10005308mg|CICLE_v10008181mg	ko:18051711|ko:18050513|ko:18046805|ko:18046804|ko:18046959|ko:18044197|ko:18044636|ko:18042840|ko:18040806|ko:18041600|ko:18040008|ko:18038372|ko:18037784|ko:18035909|ko:18033371|ko:18055034
cic00010	Glycolysis / Gluconeogenesis	33	790	0.0313379	0.14048	0.336735	CICLE_v10014703mg|CICLE_v10015031mg|CICLE_v10014962mg|CICLE_v10019453mg|CICLE_v10019638mg|CICLE_v10021269mg|CICLE_v10032537mg|CICLE_v10031093mg|CICLE_v10032014mg|CICLE_v10031155mg|CICLE_v10000595mg|CICLE_v10000603mg|CICLE_v10001446mg|CICLE_v10001734mg|CICLE_v10001708mg|CICLE_v10001399mg|CICLE_v10000939mg|CICLE_v10001500mg|CICLE_v10012267mg|CICLE_v10012243mg|CICLE_v10012049mg|CICLE_v10011726mg|CIC…	ko:18053353|ko:18051711|ko:18050513|ko:18047993|ko:18046088|ko:18047089|ko:18044197|ko:18043314|ko:18044762|ko:18043998|ko:18042840|ko:18041984|ko:18042459|ko:18040806|ko:18042236|ko:18042867|ko:18041600|ko:18042246|ko:18039940|ko:18039112|ko:18040008|ko:18038981|ko:18039816|ko:18038162|ko:18036483|ko:18037191|ko:18037599|ko:18035909|ko:18031369|ko:18031254|ko:18031784|ko:18055034|ko:18054254
cic00270	Cysteine and methionine metabolism	27	790	0.0346351	0.140705	0.346154	CICLE_v10016114mg|CICLE_v10015303mg|CICLE_v10015371mg|CICLE_v10015356mg|CICLE_v10015962mg|CICLE_v10015358mg|CICLE_v10015965mg|CICLE_v10019696mg|CICLE_v10019920mg|CICLE_v10019970mg|CICLE_v10020662mg|CICLE_v10020378mg|CICLE_v10031768mg|CICLE_v10001439mg|CICLE_v10001429mg|CICLE_v10003248mg|CICLE_v10011760mg|CICLE_v10011912mg|CICLE_v10025775mg|CICLE_v10025148mg|CICLE_v10025659mg|CICLE_v10028774mg|CIC…	ko:18053354|ko:18053426|ko:18053427|ko:18052826|ko:18050524|ko:18053428|ko:18050954|ko:18048275|ko:18046436|ko:18048242|ko:18045998|ko:18045776|ko:18043836|ko:18040648|ko:18041601|ko:18040475|ko:18039123|ko:18039362|ko:18036507|ko:18035874|ko:18037277|ko:18035105|ko:18031732|ko:18031249|ko:18054023|ko:18055958|ko:18055533
cic00531	Glycosaminoglycan degradation	6	790	0.0339221	0.140705	0.545455	CICLE_v10014808mg|CICLE_v10033641mg|CICLE_v10030724mg|CICLE_v10024990mg|CICLE_v10010401mg|CICLE_v10007919mg	ko:18050608|ko:18043896|ko:18043802|ko:18036862|ko:18054465|ko:18055808
cic00591	Linoleic acid metabolism	6	790	0.0339221	0.140705	0.545455	CICLE_v10014202mg|CICLE_v10014204mg|CICLE_v10014212mg|CICLE_v10024819mg|CICLE_v10004304mg|CICLE_v10004281mg	ko:18053046|ko:18053048|ko:18053047|ko:18036426|ko:18031375|ko:18031493
cic00073	Cutin, suberine and wax biosynthesis	7	790	0.0377458	0.144322	0.5	CICLE_v10019265mg|CICLE_v10019616mg|CICLE_v10031117mg|CICLE_v10031592mg|CICLE_v10011477mg|CICLE_v10011291mg|CICLE_v10010439mg	ko:18049733|ko:18048646|ko:18044337|ko:18044652|ko:18039325|ko:18039129|ko:18055650
cic00908	Zeatin biosynthesis	7	790	0.0377458	0.144322	0.5	CICLE_v10031210mg|CICLE_v10028274mg|CICLE_v10028297mg|CICLE_v10028248mg|CICLE_v10004886mg|CICLE_v10005414mg|CICLE_v10006491mg	ko:18045063|ko:18034982|ko:18035063|ko:18034362|ko:18033290|ko:18033346|ko:18033392
cic00062	Fatty acid elongation	9	790	0.0401952	0.145149	0.45	CICLE_v10019672mg|CICLE_v10021062mg|CICLE_v10020242mg|CICLE_v10031329mg|CICLE_v10028377mg|CICLE_v10028243mg|CICLE_v10004792mg|CICLE_v10004738mg|CICLE_v10007916mg	ko:18048831|ko:18047935|ko:18049245|ko:18043707|ko:18034921|ko:18035484|ko:18032503|ko:18032665|ko:18054839
cic01040	Biosynthesis of unsaturated fatty acids	8	790	0.039604	0.145149	0.470588	CICLE_v10019196mg|CICLE_v10020242mg|CICLE_v10020487mg|CICLE_v10031784mg|CICLE_v10001459mg|CICLE_v10001443mg|CICLE_v10011949mg|CICLE_v10029890mg	ko:18047109|ko:18049245|ko:18049689|ko:18044694|ko:18043101|ko:18040514|ko:18038227|ko:18034454
cic01230	Biosynthesis of amino acids	51	790	0.0452814	0.159097	0.309091	CICLE_v10016309mg|CICLE_v10015040mg|CICLE_v10014140mg|CICLE_v10015031mg|CICLE_v10015207mg|CICLE_v10020798mg|CICLE_v10020342mg|CICLE_v10019453mg|CICLE_v10020662mg|CICLE_v10031423mg|CICLE_v10032537mg|CICLE_v10031547mg|CICLE_v10031093mg|CICLE_v10031010mg|CICLE_v10032014mg|CICLE_v10031768mg|CICLE_v10001439mg|CICLE_v10001429mg|CICLE_v10001314mg|CICLE_v10001708mg|CICLE_v10000835mg|CICLE_v10000874mg|CIC…	ko:18053575|ko:18050611|ko:18050404|ko:18051711|ko:18052469|ko:18048424|ko:18048160|ko:18047993|ko:18045998|ko:18045098|ko:18044197|ko:18044953|ko:18043314|ko:18043414|ko:18044762|ko:18043836|ko:18040648|ko:18041601|ko:18040745|ko:18042236|ko:18042438|ko:18042630|ko:18041161|ko:18039123|ko:18039702|ko:18040008|ko:18038981|ko:18039816|ko:18039362|ko:18036483|ko:18036789|ko:18037599|ko:18036688|ko:…
cic00053	Ascorbate and aldarate metabolism	16	790	0.0497699	0.170266	0.372093	CICLE_v10014733mg|CICLE_v10017717mg|CICLE_v10015593mg|CICLE_v10019638mg|CICLE_v10020257mg|CICLE_v10031390mg|CICLE_v10031018mg|CICLE_v10031155mg|CICLE_v10001685mg|CICLE_v10012267mg|CICLE_v10012243mg|CICLE_v10026205mg|CICLE_v10004881mg|CICLE_v10005072mg|CICLE_v10008355mg|CICLE_v10008255mg	ko:18050900|ko:18051670|ko:18051200|ko:18046088|ko:18048583|ko:18045292|ko:18044232|ko:18043998|ko:18040247|ko:18039940|ko:18039112|ko:18037637|ko:18032114|ko:18033236|ko:18055707|ko:18055221
cic00600	Sphingolipid metabolism	9	790	0.0552383	0.184128	0.428571	CICLE_v10014808mg|CICLE_v10015046mg|CICLE_v10015896mg|CICLE_v10033335mg|CICLE_v10032432mg|CICLE_v10002220mg|CICLE_v10011117mg|CICLE_v10024990mg|CICLE_v10004255mg	ko:18050608|ko:18052749|ko:18053548|ko:18044972|ko:18043934|ko:18042701|ko:18038208|ko:18036862|ko:18032910
cic00232	Caffeine metabolism	2	790	0.0623222	0.202547	1	CICLE_v10014051mg|CICLE_v10016037mg	ko:18051590|ko:18052262
cic00130	Ubiquinone and other terpenoid-quinone biosynthesis	13	790	0.0739584	0.234502	0.371429	CICLE_v10015303mg|CICLE_v10015371mg|CICLE_v10015356mg|CICLE_v10015358mg|CICLE_v10016752mg|CICLE_v10032070mg|CICLE_v10031587mg|CICLE_v10000921mg|CICLE_v10025280mg|CICLE_v10028615mg|CICLE_v10029300mg|CICLE_v10008442mg|CICLE_v10008448mg	ko:18053426|ko:18053427|ko:18052826|ko:18053428|ko:18051788|ko:18044064|ko:18044823|ko:18040645|ko:18036308|ko:18034853|ko:18033856|ko:18055996|ko:18054023
cic00040	Pentose and glucuronate interconversions	15	790	0.0785898	0.243254	0.357143	CICLE_v10014787mg|CICLE_v10015593mg|CICLE_v10020108mg|CICLE_v10023712mg|CICLE_v10031390mg|CICLE_v10000739mg|CICLE_v10000705mg|CICLE_v10012267mg|CICLE_v10012243mg|CICLE_v10011635mg|CICLE_v10005317mg|CICLE_v10004783mg|CICLE_v10007964mg|CICLE_v10010655mg|CICLE_v10007806mg	ko:18052474|ko:18051200|ko:18050256|ko:18047698|ko:18045292|ko:18042678|ko:18040524|ko:18039940|ko:18039112|ko:18040027|ko:18031919|ko:18032461|ko:18054743|ko:18054640|ko:18055590
cic01240	Biosynthesis of cofactors	54	790	0.102124	0.308747	0.291892	CICLE_v10014964mg|CICLE_v10017717mg|CICLE_v10014558mg|CICLE_v10015116mg|CICLE_v10016752mg|CICLE_v10014585mg|CICLE_v10019696mg|CICLE_v10020872mg|CICLE_v10019855mg|CICLE_v10019638mg|CICLE_v10020600mg|CICLE_v10020257mg|CICLE_v10019024mg|CICLE_v10021316mg|CICLE_v10031390mg|CICLE_v10032070mg|CICLE_v10033733mg|CICLE_v10032565mg|CICLE_v10031018mg|CICLE_v10031587mg|CICLE_v10031155mg|CICLE_v10031826mg|CIC…	ko:18052980|ko:18051670|ko:18050680|ko:18051409|ko:18051788|ko:18052495|ko:18048275|ko:18049938|ko:18046066|ko:18046088|ko:18048796|ko:18048583|ko:18046838|ko:18047806|ko:18045292|ko:18044064|ko:18044636|ko:18044622|ko:18044232|ko:18044823|ko:18043998|ko:18044541|ko:18042152|ko:18040648|ko:18041601|ko:18042617|ko:18041148|ko:18038116|ko:18039940|ko:18039112|ko:18038372|ko:18040029|ko:18039362|ko:…
cic00030	Pentose phosphate pathway	13	790	0.108947	0.321888	0.351351	CICLE_v10016309mg|CICLE_v10015031mg|CICLE_v10032834mg|CICLE_v10031373mg|CICLE_v10000595mg|CICLE_v10000603mg|CICLE_v10001734mg|CICLE_v10002054mg|CICLE_v10012049mg|CICLE_v10011597mg|CICLE_v10004979mg|CICLE_v10008181mg|CICLE_v10008091mg	ko:18053575|ko:18051711|ko:18044491|ko:18044851|ko:18042840|ko:18041984|ko:18040806|ko:18042243|ko:18040008|ko:18038845|ko:18033078|ko:18055034|ko:18054254
cic00100	Steroid biosynthesis	8	790	0.128605	0.371527	0.380952	CICLE_v10014973mg|CICLE_v10021465mg|CICLE_v10021364mg|CICLE_v10001625mg|CICLE_v10000839mg|CICLE_v10029254mg|CICLE_v10029969mg|CICLE_v10004304mg	ko:18050706|ko:18048020|ko:18045816|ko:18041707|ko:18042055|ko:18035569|ko:18033838|ko:18031375
cic02010	ABC transporters	7	790	0.137803	0.389444	0.388889	CICLE_v10018532mg|CICLE_v10000054mg|CICLE_v10010916mg|CICLE_v10011273mg|CICLE_v10010930mg|CICLE_v10004145mg|CICLE_v10007266mg	ko:18049805|ko:18041642|ko:18038750|ko:18038685|ko:18039076|ko:18033021|ko:18054882
cic00564	Glycerophospholipid metabolism	22	790	0.148364	0.410369	0.309859	CICLE_v10015907mg|CICLE_v10015568mg|CICLE_v10014860mg|CICLE_v10019825mg|CICLE_v10019439mg|CICLE_v10019025mg|CICLE_v10021198mg|CICLE_v10023837mg|CICLE_v10020384mg|CICLE_v10031213mg|CICLE_v10031785mg|CICLE_v10031445mg|CICLE_v10031241mg|CICLE_v10001575mg|CICLE_v10000447mg|CICLE_v10000118mg|CICLE_v10011809mg|CICLE_v10011536mg|CICLE_v10004304mg|CICLE_v10004929mg|CICLE_v10007969mg|CICLE_v10008147mg	ko:18052387|ko:18052941|ko:18050790|ko:18045890|ko:18046723|ko:18049563|ko:18047708|ko:18048885|ko:18046895|ko:18045561|ko:18045316|ko:18045065|ko:18045562|ko:18040847|ko:18040677|ko:18040223|ko:18038078|ko:18039072|ko:18031375|ko:18031349|ko:18054326|ko:18054622
cic00906	Carotenoid biosynthesis	9	790	0.17879	0.484222	0.346154	CICLE_v10014639mg|CICLE_v10015582mg|CICLE_v10001043mg|CICLE_v10011841mg|CICLE_v10011655mg|CICLE_v10027684mg|CICLE_v10028355mg|CICLE_v10028346mg|CICLE_v10010609mg	ko:18050641|ko:18051922|ko:18042041|ko:18039146|ko:18039758|ko:18034272|ko:18033641|ko:18035645|ko:18055012
cic00945	Stilbenoid, diarylheptanoid and gingerol biosynthesis	6	790	0.188504	0.500112	0.375	CICLE_v10000921mg|CICLE_v10011520mg|CICLE_v10012561mg|CICLE_v10026344mg|CICLE_v10010861mg|CICLE_v10029158mg	ko:18040645|ko:18039759|ko:18038426|ko:18036870|ko:18035687|ko:18035451
cic00941	Flavonoid biosynthesis	10	790	0.194719	0.506269	0.333333	CICLE_v10015535mg|CICLE_v10019810mg|CICLE_v10000921mg|CICLE_v10011520mg|CICLE_v10012561mg|CICLE_v10025931mg|CICLE_v10026344mg|CICLE_v10010861mg|CICLE_v10030045mg|CICLE_v10029158mg	ko:18051925|ko:18048154|ko:18040645|ko:18039759|ko:18038426|ko:18036490|ko:18036870|ko:18035687|ko:18035124|ko:18035451
cic00750	Vitamin B6 metabolism	5	790	0.205042	0.522656	0.384615	CICLE_v10012274mg|CICLE_v10026265mg|CICLE_v10026152mg|CICLE_v10026215mg|CICLE_v10025659mg	ko:18038116|ko:18037739|ko:18037825|ko:18036890|ko:18037277
cic00770	Pantothenate and CoA biosynthesis	10	790	0.227128	0.557107	0.322581	CICLE_v10015040mg|CICLE_v10019638mg|CICLE_v10021316mg|CICLE_v10031239mg|CICLE_v10031155mg|CICLE_v10001439mg|CICLE_v10001429mg|CICLE_v10011946mg|CICLE_v10011567mg|CICLE_v10028774mg	ko:18050611|ko:18046088|ko:18047806|ko:18043437|ko:18043998|ko:18040648|ko:18041601|ko:18038070|ko:18039571|ko:18035105
cic00966	Glucosinolate biosynthesis	4	790	0.223293	0.557107	0.4	CICLE_v10020081mg|CICLE_v10001439mg|CICLE_v10001429mg|CICLE_v10028774mg	ko:18047044|ko:18040648|ko:18041601|ko:18035105
cic00061	Fatty acid biosynthesis	10	790	0.261423	0.557131	0.3125	CICLE_v10015116mg|CICLE_v10019855mg|CICLE_v10020487mg|CICLE_v10031784mg|CICLE_v10001459mg|CICLE_v10000466mg|CICLE_v10001443mg|CICLE_v10012287mg|CICLE_v10027967mg|CICLE_v10029890mg	ko:18051409|ko:18046066|ko:18049689|ko:18044694|ko:18043101|ko:18041239|ko:18040514|ko:18039640|ko:18035469|ko:18034454
cic00330	Arginine and proline metabolism	13	790	0.260599	0.557131	0.302326	CICLE_v10016152mg|CICLE_v10017492mg|CICLE_v10019638mg|CICLE_v10031239mg|CICLE_v10031155mg|CICLE_v10011760mg|CICLE_v10012224mg|CICLE_v10011567mg|CICLE_v10027070mg|CICLE_v10028187mg|CICLE_v10028203mg|CICLE_v10027873mg|CICLE_v10008489mg	ko:18053519|ko:18051917|ko:18046088|ko:18043437|ko:18043998|ko:18039123|ko:18039491|ko:18039571|ko:18035727|ko:18034155|ko:18033993|ko:18034135|ko:18055958
cic00410	beta-Alanine metabolism	11	790	0.239831	0.557131	0.314286	CICLE_v10015017mg|CICLE_v10017492mg|CICLE_v10019032mg|CICLE_v10019196mg|CICLE_v10019638mg|CICLE_v10018950mg|CICLE_v10021316mg|CICLE_v10031239mg|CICLE_v10031155mg|CICLE_v10011567mg|CICLE_v10004473mg	ko:18052541|ko:18051917|ko:18048582|ko:18047109|ko:18046088|ko:18046023|ko:18047806|ko:18043437|ko:18043998|ko:18039571|ko:18031198
cic00604	Glycosphingolipid biosynthesis - ganglio series	2	790	0.261252	0.557131	0.5	CICLE_v10014808mg|CICLE_v10024990mg	ko:18050608|ko:18036862
cic00670	One carbon pool by folate	5	790	0.257419	0.557131	0.357143	CICLE_v10016118mg|CICLE_v10015433mg|CICLE_v10014585mg|CICLE_v10020835mg|CICLE_v10028191mg	ko:18051039|ko:18050464|ko:18052495|ko:18048405|ko:18033841
cic00909	Sesquiterpenoid and triterpenoid biosynthesis	3	790	0.242934	0.557131	0.428571	CICLE_v10014707mg|CICLE_v10000839mg|CICLE_v10029969mg	ko:18051781|ko:18042055|ko:18033838
cic00910	Nitrogen metabolism	6	790	0.233481	0.557131	0.352941	CICLE_v10015129mg|CICLE_v10024575mg|CICLE_v10020390mg|CICLE_v10031681mg|CICLE_v10000220mg|CICLE_v10005007mg	ko:18050888|ko:18047263|ko:18050304|ko:18045615|ko:18041814|ko:18032221
cic00965	Betalain biosynthesis	2	790	0.261252	0.557131	0.5	CICLE_v10014992mg|CICLE_v10026292mg	ko:18050847|ko:18036991
cic00480	Glutathione metabolism	20	790	0.281652	0.571647	0.285714	CICLE_v10019696mg|CICLE_v10022154mg|CICLE_v10022293mg|CICLE_v10022164mg|CICLE_v10032088mg|CICLE_v10033587mg|CICLE_v10033001mg|CICLE_v10032686mg|CICLE_v10033464mg|CICLE_v10031373mg|CICLE_v10001314mg|CICLE_v10001685mg|CICLE_v10011597mg|CICLE_v10026205mg|CICLE_v10006863mg|CICLE_v10005833mg|CICLE_v10005809mg|CICLE_v10009681mg|CICLE_v10009304mg|CICLE_v10007750mg	ko:18048275|ko:18047134|ko:18046145|ko:18047132|ko:18044924|ko:18045367|ko:18044680|ko:18045241|ko:18045280|ko:18044851|ko:18040745|ko:18040247|ko:18038845|ko:18037637|ko:18032288|ko:18032130|ko:18032417|ko:18056013|ko:18054271|ko:18056152
cic00561	Glycerolipid metabolism	15	790	0.276971	0.571647	0.294118	CICLE_v10019825mg|CICLE_v10019025mg|CICLE_v10019638mg|CICLE_v10031155mg|CICLE_v10000447mg|CICLE_v10000118mg|CICLE_v10012267mg|CICLE_v10012243mg|CICLE_v10011536mg|CICLE_v10025078mg|CICLE_v10004304mg|CICLE_v10005574mg|CICLE_v10007969mg|CICLE_v10008147mg|CICLE_v10008213mg	ko:18045890|ko:18049563|ko:18046088|ko:18043998|ko:18040677|ko:18040223|ko:18039940|ko:18039112|ko:18039072|ko:18036125|ko:18031375|ko:18033205|ko:18054326|ko:18054622|ko:18055801
cic00904	Diterpenoid biosynthesis	4	790	0.285824	0.571647	0.363636	CICLE_v10019727mg|CICLE_v10031862mg|CICLE_v10005385mg|CICLE_v10005157mg	ko:18049179|ko:18044644|ko:18031378|ko:18032971
cic04146	Peroxisome	20	790	0.281652	0.571647	0.285714	CICLE_v10015533mg|CICLE_v10016358mg|CICLE_v10016542mg|CICLE_v10014051mg|CICLE_v10016428mg|CICLE_v10015974mg|CICLE_v10019196mg|CICLE_v10032406mg|CICLE_v10032233mg|CICLE_v10032324mg|CICLE_v10032364mg|CICLE_v10001314mg|CICLE_v10002167mg|CICLE_v10000948mg|CICLE_v10000466mg|CICLE_v10000951mg|CICLE_v10011477mg|CICLE_v10025729mg|CICLE_v10027967mg|CICLE_v10007209mg	ko:18050645|ko:18051030|ko:18051574|ko:18051590|ko:18053346|ko:18051233|ko:18047109|ko:18044159|ko:18044160|ko:18044014|ko:18044688|ko:18040745|ko:18041232|ko:18041273|ko:18041239|ko:18041274|ko:18039325|ko:18036672|ko:18035469|ko:18031832
cic00250	Alanine, aspartate and glutamate metabolism	11	790	0.307054	0.604804	0.297297	CICLE_v10015017mg|CICLE_v10014558mg|CICLE_v10020390mg|CICLE_v10031681mg|CICLE_v10001812mg|CICLE_v10011760mg|CICLE_v10025758mg|CICLE_v10025334mg|CICLE_v10028078mg|CICLE_v10005007mg|CICLE_v10008489mg	ko:18052541|ko:18050680|ko:18050304|ko:18045615|ko:18040693|ko:18039123|ko:18036958|ko:18036688|ko:18034523|ko:18032221|ko:18055958
cic00511	Other glycan degradation	5	790	0.312467	0.60628	0.333333	CICLE_v10014808mg|CICLE_v10030627mg|CICLE_v10024990mg|CICLE_v10004255mg|CICLE_v10004832mg	ko:18050608|ko:18044344|ko:18036862|ko:18032910|ko:18031352
cic00565	Ether lipid metabolism	6	790	0.331047	0.632884	0.315789	CICLE_v10014860mg|CICLE_v10019439mg|CICLE_v10031213mg|CICLE_v10031785mg|CICLE_v10031241mg|CICLE_v10004304mg	ko:18050790|ko:18046723|ko:18045561|ko:18045316|ko:18045562|ko:18031375
cic00440	Phosphonate and phosphinate metabolism	2	790	0.366687	0.690857	0.4	CICLE_v10031785mg|CICLE_v10011809mg	ko:18045316|ko:18038078
cic04070	Phosphatidylinositol signaling system	10	790	0.372	0.690857	0.285714	CICLE_v10019025mg|CICLE_v10020384mg|CICLE_v10001756mg|CICLE_v10000447mg|CICLE_v10012752mg|CICLE_v10027324mg|CICLE_v10028080mg|CICLE_v10006076mg|CICLE_v10007969mg|CICLE_v10008147mg	ko:18049563|ko:18046895|ko:18041571|ko:18040677|ko:18038290|ko:18036362|ko:18035485|ko:18031882|ko:18054326|ko:18054622
cic00071	Fatty acid degradation	10	790	0.410158	0.738952	0.277778	CICLE_v10016496mg|CICLE_v10019196mg|CICLE_v10019638mg|CICLE_v10032608mg|CICLE_v10031155mg|CICLE_v10001446mg|CICLE_v10001399mg|CICLE_v10000466mg|CICLE_v10001500mg|CICLE_v10027967mg	ko:18051824|ko:18047109|ko:18046088|ko:18045285|ko:18043998|ko:18042459|ko:18042867|ko:18041239|ko:18042246|ko:18035469
cic00590	Arachidonic acid metabolism	4	790	0.41495	0.738952	0.307692	CICLE_v10022293mg|CICLE_v10004304mg|CICLE_v10009304mg|CICLE_v10007750mg	ko:18046145|ko:18031375|ko:18054271|ko:18056152
cic00620	Pyruvate metabolism	20	790	0.40995	0.738952	0.266667	CICLE_v10016114mg|CICLE_v10016134mg|CICLE_v10019453mg|CICLE_v10019638mg|CICLE_v10020378mg|CICLE_v10031559mg|CICLE_v10031093mg|CICLE_v10031155mg|CICLE_v10001446mg|CICLE_v10001399mg|CICLE_v10001500mg|CICLE_v10012267mg|CICLE_v10012243mg|CICLE_v10011472mg|CICLE_v10012287mg|CICLE_v10025088mg|CICLE_v10025125mg|CICLE_v10004547mg|CICLE_v10004641mg|CICLE_v10007668mg	ko:18053354|ko:18050757|ko:18047993|ko:18046088|ko:18045776|ko:18043642|ko:18043314|ko:18043998|ko:18042459|ko:18042867|ko:18042246|ko:18039940|ko:18039112|ko:18039816|ko:18039640|ko:18037191|ko:18035991|ko:18031369|ko:18031784|ko:18055054
cic01212	Fatty acid metabolism	13	790	0.421477	0.740433	0.270833	CICLE_v10015116mg|CICLE_v10019196mg|CICLE_v10019855mg|CICLE_v10021062mg|CICLE_v10020487mg|CICLE_v10031784mg|CICLE_v10001459mg|CICLE_v10000466mg|CICLE_v10001443mg|CICLE_v10012287mg|CICLE_v10011949mg|CICLE_v10027967mg|CICLE_v10029890mg	ko:18051409|ko:18047109|ko:18046066|ko:18047935|ko:18049689|ko:18044694|ko:18043101|ko:18041239|ko:18040514|ko:18039640|ko:18038227|ko:18035469|ko:18034454
cic00650	Butanoate metabolism	6	790	0.432399	0.749492	0.285714	CICLE_v10015040mg|CICLE_v10015017mg|CICLE_v10016133mg|CICLE_v10005099mg|CICLE_v10004641mg|CICLE_v10009049mg	ko:18050611|ko:18052541|ko:18051640|ko:18033207|ko:18031784|ko:18054087
cic00220	Arginine biosynthesis	7	790	0.483664	0.791834	0.269231	CICLE_v10020390mg|CICLE_v10031681mg|CICLE_v10011760mg|CICLE_v10025334mg|CICLE_v10005019mg|CICLE_v10005007mg|CICLE_v10008489mg	ko:18050304|ko:18045615|ko:18039123|ko:18036688|ko:18031852|ko:18032221|ko:18055958
cic00903	Limonene and pinene degradation	2	790	0.465595	0.791834	0.333333	CICLE_v10019638mg|CICLE_v10031155mg	ko:18046088|ko:18043998
cic00920	Sulfur metabolism	6	790	0.482334	0.791834	0.272727	CICLE_v10015162mg|CICLE_v10015112mg|CICLE_v10020662mg|CICLE_v10022273mg|CICLE_v10005422mg|CICLE_v10004927mg	ko:18050759|ko:18052557|ko:18045998|ko:18049663|ko:18031732|ko:18032402
cic01210	2-Oxocarboxylic acid metabolism	12	790	0.487282	0.791834	0.26087	CICLE_v10015040mg|CICLE_v10014140mg|CICLE_v10020081mg|CICLE_v10031423mg|CICLE_v10001439mg|CICLE_v10001429mg|CICLE_v10001314mg|CICLE_v10011760mg|CICLE_v10025334mg|CICLE_v10028774mg|CICLE_v10005019mg|CICLE_v10008489mg	ko:18050611|ko:18050404|ko:18047044|ko:18045098|ko:18040648|ko:18041601|ko:18040745|ko:18039123|ko:18036688|ko:18035105|ko:18031852|ko:18055958
cic04712	Circadian rhythm - plant	7	790	0.483664	0.791834	0.269231	CICLE_v10014491mg|CICLE_v10015535mg|CICLE_v10019177mg|CICLE_v10019786mg|CICLE_v10032441mg|CICLE_v10000591mg|CICLE_v10009720mg	ko:18050526|ko:18051925|ko:18050232|ko:18047007|ko:18043909|ko:18042919|ko:18054790
cic00430	Taurine and hypotaurine metabolism	2	790	0.554659	0.890194	0.285714	CICLE_v10015017mg|CICLE_v10007750mg	ko:18052541|ko:18056152
cic00943	Isoflavonoid biosynthesis	1	790	0.577858	0.905079	0.333333	CICLE_v10019810mg	ko:18048154
cic00944	Flavone and flavonol biosynthesis	1	790	0.577858	0.905079	0.333333	CICLE_v10030045mg	ko:18035124
cic00020	Citrate cycle (TCA cycle)	7	790	0.889614	1	0.179487	CICLE_v10016114mg|CICLE_v10014140mg|CICLE_v10020378mg|CICLE_v10031423mg|CICLE_v10001314mg|CICLE_v10025088mg|CICLE_v10004547mg	ko:18053354|ko:18050404|ko:18045776|ko:18045098|ko:18040745|ko:18037191|ko:18031369
cic00190	Oxidative phosphorylation	4	790	0.999998	1	0.0555556	CICLE_v10015680mg|CICLE_v10024641mg|CICLE_v10026079mg|CICLE_v10007367mg	ko:18050746|ko:18047561|ko:18036758|ko:18053876
cic00230	Purine metabolism	16	790	0.680676	1	0.231884	CICLE_v10016118mg|CICLE_v10015120mg|CICLE_v10014972mg|CICLE_v10014051mg|CICLE_v10016037mg|CICLE_v10019963mg|CICLE_v10019676mg|CICLE_v10021198mg|CICLE_v10022476mg|CICLE_v10022273mg|CICLE_v10032088mg|CICLE_v10032021mg|CICLE_v10032565mg|CICLE_v10032423mg|CICLE_v10004629mg|CICLE_v10004927mg	ko:18051039|ko:18050862|ko:18053552|ko:18051590|ko:18052262|ko:18049275|ko:18048654|ko:18047708|ko:18049887|ko:18049663|ko:18044924|ko:18043572|ko:18044622|ko:18044671|ko:18031390|ko:18032402
cic00240	Pyrimidine metabolism	9	790	0.783239	1	0.209302	CICLE_v10015838mg|CICLE_v10019963mg|CICLE_v10022875mg|CICLE_v10030914mg|CICLE_v10032088mg|CICLE_v10032423mg|CICLE_v10025758mg|CICLE_v10028191mg|CICLE_v10005772mg	ko:18050541|ko:18049275|ko:18047667|ko:18044029|ko:18044924|ko:18044671|ko:18036958|ko:18033841|ko:18032795
cic00261	Monobactam biosynthesis	1	790	0.821965	1	0.166667	CICLE_v10004927mg	ko:18032402
cic00280	Valine, leucine and isoleucine degradation	8	790	0.906873	1	0.177778	CICLE_v10019638mg|CICLE_v10031155mg|CICLE_v10001439mg|CICLE_v10001429mg|CICLE_v10001030mg|CICLE_v10028774mg|CICLE_v10004547mg|CICLE_v10005099mg	ko:18046088|ko:18043998|ko:18040648|ko:18041601|ko:18041621|ko:18035105|ko:18031369|ko:18033207
cic00290	Valine, leucine and isoleucine biosynthesis	4	790	0.646702	1	0.235294	CICLE_v10015040mg|CICLE_v10001439mg|CICLE_v10001429mg|CICLE_v10028774mg	ko:18050611|ko:18040648|ko:18041601|ko:18035105
cic00310	Lysine degradation	3	790	0.951131	1	0.130435	CICLE_v10019638mg|CICLE_v10031155mg|CICLE_v10004547mg	ko:18046088|ko:18043998|ko:18031369
cic00340	Histidine metabolism	3	790	0.763913	1	0.2	CICLE_v10019638mg|CICLE_v10031155mg|CICLE_v10005599mg	ko:18046088|ko:18043998|ko:18032998
cic00450	Selenocompound metabolism	2	790	0.899203	1	0.142857	CICLE_v10025834mg|CICLE_v10004927mg	ko:18035778|ko:18032402
cic00510	N-Glycan biosynthesis	4	790	0.986666	1	0.114286	CICLE_v10015565mg|CICLE_v10015287mg|CICLE_v10031761mg|CICLE_v10008737mg	ko:18051198|ko:18052197|ko:18043694|ko:18054872
cic00513	Various types of N-glycan biosynthesis	3	790	0.979519	1	0.111111	CICLE_v10014808mg|CICLE_v10015287mg|CICLE_v10030960mg	ko:18050608|ko:18052197|ko:18043508
cic00514	Other types of O-glycan biosynthesis	1	790	0.866516	1	0.142857	CICLE_v10014283mg	ko:18053601
cic00562	Inositol phosphate metabolism	8	790	0.892922	1	0.181818	CICLE_v10014860mg|CICLE_v10031213mg|CICLE_v10032537mg|CICLE_v10031241mg|CICLE_v10001756mg|CICLE_v10027324mg|CICLE_v10028080mg|CICLE_v10007455mg	ko:18050790|ko:18045561|ko:18044197|ko:18045562|ko:18041571|ko:18036362|ko:18035485|ko:18054727
cic00603	Glycosphingolipid biosynthesis - globo and isoglobo series	1	790	0.76257	1	0.2	CICLE_v10014808mg	ko:18050608
cic00640	Propanoate metabolism	4	790	0.954938	1	0.137931	CICLE_v10019196mg|CICLE_v10001030mg|CICLE_v10012287mg|CICLE_v10004547mg	ko:18047109|ko:18041621|ko:18039640|ko:18031369
cic00660	C5-Branched dibasic acid metabolism	1	790	0.821965	1	0.166667	CICLE_v10015040mg	ko:18050611
cic00730	Thiamine metabolism	3	790	0.864939	1	0.166667	CICLE_v10032565mg|CICLE_v10005751mg|CICLE_v10008765mg	ko:18044622|ko:18031620|ko:18054693
cic00740	Riboflavin metabolism	3	790	0.802988	1	0.1875	CICLE_v10015904mg|CICLE_v10020600mg|CICLE_v10028107mg	ko:18052861|ko:18048796|ko:18035589
cic00760	Nicotinate and nicotinamide metabolism	3	790	0.864939	1	0.166667	CICLE_v10014558mg|CICLE_v10021621mg|CICLE_v10019024mg	ko:18050680|ko:18050280|ko:18046838
cic00780	Biotin metabolism	2	790	0.841692	1	0.166667	CICLE_v10015116mg|CICLE_v10019855mg	ko:18051409|ko:18046066
cic00790	Folate biosynthesis	4	790	0.736908	1	0.210526	CICLE_v10016856mg|CICLE_v10020872mg|CICLE_v10028107mg|CICLE_v10028191mg	ko:18053250|ko:18049938|ko:18035589|ko:18033841
cic00900	Terpenoid backbone biosynthesis	8	790	0.818799	1	0.2	CICLE_v10015206mg|CICLE_v10020061mg|CICLE_v10012067mg|CICLE_v10028976mg|CICLE_v10028082mg|CICLE_v10029456mg|CICLE_v10005099mg|CICLE_v10008936mg	ko:18050726|ko:18045777|ko:18039077|ko:18035657|ko:18034336|ko:18033879|ko:18033207|ko:18055420
cic00970	Aminoacyl-tRNA biosynthesis	5	790	0.976919	1	0.131579	CICLE_v10018820mg|CICLE_v10000427mg|CICLE_v10000915mg|CICLE_v10004659mg|CICLE_v10009788mg	ko:18045951|ko:18042617|ko:18042824|ko:18032686|ko:18055038
cic01232	Nucleotide metabolism	12	790	0.869347	1	0.196721	CICLE_v10014051mg|CICLE_v10019963mg|CICLE_v10019676mg|CICLE_v10022476mg|CICLE_v10022875mg|CICLE_v10030914mg|CICLE_v10032088mg|CICLE_v10032021mg|CICLE_v10032565mg|CICLE_v10032423mg|CICLE_v10028191mg|CICLE_v10005772mg	ko:18051590|ko:18049275|ko:18048654|ko:18049887|ko:18047667|ko:18044029|ko:18044924|ko:18043572|ko:18044622|ko:18044671|ko:18033841|ko:18032795
cic03008	Ribosome biogenesis in eukaryotes	2	790	0.999995	1	0.0384615	CICLE_v10012260mg|CICLE_v10027768mg	ko:18038880|ko:18033884
cic03010	Ribosome	10	790	1	1	0.0510204	CICLE_v10016825mg|CICLE_v10022134mg|CICLE_v10022161mg|CICLE_v10021160mg|CICLE_v10002692mg|CICLE_v10013748mg|CICLE_v10029626mg|CICLE_v10006194mg|CICLE_v10006177mg|CICLE_v10010320mg	ko:18053000|ko:18047350|ko:18046061|ko:18048864|ko:18040159|ko:18038243|ko:18035490|ko:18033355|ko:18046336|ko:18054512
cic03013	Nucleocytoplasmic transport	6	790	0.999873	1	0.0869565	CICLE_v10018026mg|CICLE_v10016079mg|CICLE_v10033471mg|CICLE_v10000333mg|CICLE_v10002741mg|CICLE_v10026168mg	ko:18051218|ko:18050560|ko:18044628|ko:18042574|ko:18040334|ko:18036042
cic03015	mRNA surveillance pathway	2	790	1	1	0.025	CICLE_v10033481mg|CICLE_v10005216mg	ko:18044291|ko:18032695
cic03018	RNA degradation	8	790	0.9996	1	0.105263	CICLE_v10014999mg|CICLE_v10016106mg|CICLE_v10015031mg|CICLE_v10032124mg|CICLE_v10010961mg|CICLE_v10011726mg|CICLE_v10028965mg|CICLE_v10008181mg	ko:18051666|ko:18052590|ko:18051711|ko:18045708|ko:18038008|ko:18038981|ko:18034552|ko:18055034
cic03020	RNA polymerase	3	790	0.991731	1	0.0967742	CICLE_v10018489mg|CICLE_v10025048mg|CICLE_v10005821mg	ko:18048918|ko:18037152|ko:18033198
cic03022	Basal transcription factors	3	790	0.995893	1	0.0882353	CICLE_v10016196mg|CICLE_v10021272mg|CICLE_v10032402mg	ko:18051891|ko:18050137|ko:18045633
cic03030	DNA replication	2	790	0.999484	1	0.0571429	CICLE_v10016103mg|CICLE_v10027769mg	ko:18050408|ko:18034745
cic03040	Spliceosome	13	790	0.999998	1	0.0984848	CICLE_v10019645mg|CICLE_v10023429mg|CICLE_v10030928mg|CICLE_v10030893mg|CICLE_v10033341mg|CICLE_v10003384mg|CICLE_v10003758mg|CICLE_v10011260mg|CICLE_v10012758mg|CICLE_v10025102mg|CICLE_v10029043mg|CICLE_v10008394mg|CICLE_v10007378mg	ko:18046773|ko:18049695|ko:18045372|ko:18045371|ko:18044506|ko:18040163|ko:18041268|ko:18039598|ko:18038279|ko:18036909|ko:18035198|ko:18053896|ko:18055842
cic03050	Proteasome	2	790	0.99992	1	0.047619	CICLE_v10020143mg|CICLE_v10001908mg	ko:18046567|ko:18040283
cic03060	Protein export	2	790	0.997521	1	0.0689655	CICLE_v10001591mg|CICLE_v10002560mg	ko:18042922|ko:18041577
cic03250	Viral life cycle - HIV-1	4	790	0.808542	1	0.190476	CICLE_v10021040mg|CICLE_v10031446mg|CICLE_v10001331mg|CICLE_v10010922mg	ko:18049376|ko:18043792|ko:18040601|ko:18038812
cic03410	Base excision repair	3	790	0.986933	1	0.103448	CICLE_v10015639mg|CICLE_v10032151mg|CICLE_v10005040mg	ko:18051326|ko:18044365|ko:18031307
cic03420	Nucleotide excision repair	2	790	0.999696	1	0.0540541	CICLE_v10001152mg|CICLE_v10028135mg	ko:18040605|ko:18033635
cic03430	Mismatch repair	1	790	0.999018	1	0.0416667	CICLE_v10014268mg	ko:18053509
cic03440	Homologous recombination	3	790	0.99344	1	0.09375	CICLE_v10020181mg|CICLE_v10030786mg|CICLE_v10028721mg	ko:18046169|ko:18044758|ko:18034085
cic04120	Ubiquitin mediated proteolysis	17	790	0.887277	1	0.2	CICLE_v10014491mg|CICLE_v10018163mg|CICLE_v10019469mg|CICLE_v10021159mg|CICLE_v10030675mg|CICLE_v10032986mg|CICLE_v10032341mg|CICLE_v10002741mg|CICLE_v10001152mg|CICLE_v10003929mg|CICLE_v10012175mg|CICLE_v10012291mg|CICLE_v10013856mg|CICLE_v10012174mg|CICLE_v10028942mg|CICLE_v10028135mg|CICLE_v10005640mg	ko:18050526|ko:18050577|ko:18048694|ko:18046202|ko:18043971|ko:18045163|ko:18044054|ko:18040334|ko:18040605|ko:18040612|ko:18038277|ko:18039106|ko:18038278|ko:18038975|ko:18034368|ko:18033635|ko:18032518
cic04130	SNARE interactions in vesicular transport	3	790	0.983623	1	0.107143	CICLE_v10022078mg|CICLE_v10002536mg|CICLE_v10012164mg	ko:18047199|ko:18041235|ko:18038768
cic04136	Autophagy - other	2	790	0.997521	1	0.0689655	CICLE_v10006232mg|CICLE_v10007284mg	ko:18031796|ko:18053864
cic04141	Protein processing in endoplasmic reticulum	29	790	0.948433	1	0.197279	CICLE_v10016648mg|CICLE_v10015068mg|CICLE_v10017138mg|CICLE_v10016079mg|CICLE_v10017121mg|CICLE_v10022379mg|CICLE_v10022024mg|CICLE_v10032587mg|CICLE_v10031766mg|CICLE_v10030928mg|CICLE_v10030893mg|CICLE_v10032341mg|CICLE_v10033341mg|CICLE_v10033350mg|CICLE_v10002566mg|CICLE_v10000190mg|CICLE_v10003758mg|CICLE_v10011260mg|CICLE_v10012396mg|CICLE_v10026390mg|CICLE_v10026168mg|CICLE_v10025102mg|CIC…	ko:18050388|ko:18052380|ko:18051882|ko:18050560|ko:18053417|ko:18050081|ko:18045977|ko:18043854|ko:18045581|ko:18045372|ko:18045371|ko:18044054|ko:18044506|ko:18043985|ko:18042958|ko:18040274|ko:18041268|ko:18039598|ko:18038522|ko:18037670|ko:18036042|ko:18036909|ko:18034848|ko:18033713|ko:18033916|ko:18034902|ko:18035025|ko:18034804|ko:18033006
cic04144	Endocytosis	16	790	0.995003	1	0.152381	CICLE_v10018676mg|CICLE_v10021040mg|CICLE_v10030874mg|CICLE_v10030928mg|CICLE_v10030893mg|CICLE_v10032416mg|CICLE_v10033341mg|CICLE_v10001331mg|CICLE_v10003758mg|CICLE_v10011260mg|CICLE_v10013553mg|CICLE_v10025102mg|CICLE_v10028214mg|CICLE_v10005234mg|CICLE_v10005824mg|CICLE_v10005533mg	ko:18049719|ko:18049376|ko:18043476|ko:18045372|ko:18045371|ko:18045411|ko:18044506|ko:18040601|ko:18041268|ko:18039598|ko:18039614|ko:18036909|ko:18034933|ko:18033186|ko:18031529|ko:18032773
cic04145	Phagosome	5	790	0.99916	1	0.0925926	CICLE_v10016801mg|CICLE_v10016797mg|CICLE_v10011719mg|CICLE_v10027324mg|CICLE_v10009470mg	ko:18053403|ko:18051507|ko:18038217|ko:18036362|ko:18055967

## Sheet: Table S4
Table S4. DEGs of antioxidant enzymes system and lignin biosynthesis pathway in pomelo juice sacs								Average FPKM value
Antioxidant enzyme system
Geneid	Gene_name	Control-1	Control-2	Control-3	Granulation-1	Granulation-2	Granulation-3	Control	Granulation
CICLE_v10032406mg	SOD[Fe]	62.5836	62.0241	67.774	138.866	76.4371	162.341	64.1272	125.881
CICLE_v10032324mg	SOD[Mn]	161.194	166.971	159.628	712.264	412.583	658.819	162.597	594.555
CICLE_v10000948mg	CAT	400.875	439.926	405.189	833.374	827.934	1347.06	415.33	1002.79
CICLE_v10022154mg	GST	103.089	97.8255	102.178	140.773	170.263	347.174	101.031	219.403
CICLE_v10022164mg	GST	113.066	107.677	113.365	284.58	247.508	376.765	111.37	302.951
CICLE_v10022293mg	GPX2	49.2667	41.5201	48.0351	131.307	98.0079	117.56	46.274	115.625
lignin biosynthesis pathway
Geneid	Gene_name	Control-1	Control-2	Control-3	Granulation-1	Granulation-2	Granulation-3	Control	Granulation
CICLE_v10011175mg	PAL	13.6825	14.3448	13.4547	31.4424	28.1245	74.7118	13.8273	44.7596
CICLE_v10027912mg	PAL	0.141739	0.120013	0.126681	2.99814	1.87706	5.66966	0.129478	3.51495
CICLE_v10027913mg	PAL	0.136665	0.173576	0.122146	3.60839	2.49359	9.74967	0.144129	5.28388
CICLE_v10030821mg	PAL	1.43135	1.10404	1.36983	37.6185	11.3906	94.0463	100.237	92.4472
CICLE_v10025280mg	4CL1	0.913709	0.670502	0.544425	35.0357	14.117	93.3006	0.709545	47.4844
CICLE_v10010861mg	HCT	41.6709	37.8743	43.5085	257.21	88.1112	200.315	41.0179	181.879
CICLE_v10012561mg	CCoAMT	2.21288	2.38931	2.14643	0.108083	0.0530069	0.170193	2.24954	0.110428
CICLE_v10026344mg	CCoAMT	1.91728	1.85367	2.04173	0	0.210088	0.0449697	1.93756	0.0850193
CICLE_v10029158mg	CCoAMT	3.97388	2.84711	3.59723	134.409	84.5618	262.988	3.47274	160.653
CICLE_v10026007mg	CCR1`	2.62218	2.41527	2.5864	65.3052	35.9509	64.883	2.54128	55.3797
CICLE_v10004697mg	CAD	0.0309726	0	0	0.1301	0.510436	1.19503	0.0103242	0.611855
CICLE_v10014829mg	CAD	165.446	153.943	171.343	10.1472	24.8117	40.7678	163.577	25.2423
CICLE_v10015790mg	PODA2	1.69608	1.722	1.69485	0.0247374	0.0970548	0.15581	1.70431	0.0925342
CICLE_v10015793mg	PODE5	4.36517	4.8511	3.68585	0.274041	0.0244358	0.183068	4.3007	0.160515
CICLE_v10015924mg	POD3	2.05756	1.99689	3.19938	0.303256	0.260267	0.835659	2.41794	0.466394
CICLE_v10007121mg	POD3	0.154863	0	0.269132	0.162625	2.55218	8.479	0.141332	3.73127
CICLE_v10026130mg	POD10	2.59357	3.10401	2.28832	0.209506	0.102747	0.164948	2.66197	0.159067
[truncated: 12 more rows]

## Sheet: Table S5
Table S5. Comparison of the changes in protein levels of DUPs in pomelo juice sacs
[truncated: 360 more rows]

[truncated: 3 more sheets: Table S6, Table S7, Table S8]
